# Supplementary material for: Microarray Analysis of lncRNA and mRNA Reveals Enhanced Lipolysis Along With Metabolic Remodeling in Mice Infected With Larval Echinococcus granulosus
Source: Front Physiol. 2020 Aug 21;11:1078. doi: 10.3389/fphys.2020.01078 (PMC7472464; doi:10.3389/fphys.2020.01078)
Supplement: Supplementary file 6 [file Table_1.XLSX]

## Sheet: Sheet1
		Table S1 The primers of mRNAs and lncRNAs used in this study.
Num	Gene Symbol	Forward primer(5->3)	Reverse primer(5->3)	Product length(bp)	Tm(℃)
2	H19	ACTAAGTCGATTGCACTGG	GATGGACGACAGGTGGGTA	122	60
3	Lncbate1	GGTTTGTGTCCTTGGCTTTGA	CTTGGCCACCCCTTAAAG	93	60
4	Gm36475	TTGGAACGCTAGGACGTAAG	TCATAACTGGTGCCCAGACA	80	60
6	Gm34973	TCCTCCTGCAACGGACTTA	GGGTGGAGTAAAGGTAAACTGA	106	60
7	Olfr1372-ps1	TGTTCCTGGAATCCAAGCC	TGTGGTCTATCTCATGTTGAAT	99	60
8	Acod1	ATGTCCTCATTCGATCACACAA	GCAGGAAACCAAAACAATGTAT	90	60
9	Alox12e	CAAGGCTGGATCTCTGTTC	GCTGTCACATATTGCTGCTTA	90	60
10	Acss2	ACTAGTTGACAGTACTAGTTGG	TAGTCGAGGAGCATATCAGTG	107	60
11	Fabp5	ACACTTAGAAATTGAAAAGCTC	TCACTGCAAAAGAAGCTGG	98	60
12	Fgf18	GCCCTAGACTCCAACAAGAA	TTCTCAAGGGCGCCTTCC	102	60
13	Lrp2bp	GGCATCATGAAAGACGAAGAA	GTGAATGAGTAAGGAGTGAAGT	99	60
15	小鼠GAPDH	TGCGACTTCAACAGCAACTC	ATGTAGGCAATGAGGTCCAC	143	60
