# Supplementary material for: Microarray Analysis of lncRNA and mRNA Reveals Enhanced Lipolysis Along With Metabolic Remodeling in Mice Infected With Larval Echinococcus granulosus
Source: Front Physiol. 2020 Aug 21;11:1078. doi: 10.3389/fphys.2020.01078 (PMC7472464; doi:10.3389/fphys.2020.01078)
Supplement: Supplementary file 7 [file Table_2.XLSX]

## Sheet: Sheet1
table S2 Genes and pathways associated with the metabolism of adipocyte
Term ID	Term description	Gene Symbols	P value	FDR
path:mmu00330	Arginine and proline metabolism	Agmat;P4ha2;Prodh;Arg1;Ckmt1	0.00662785	0.274714
path:mmu04024	cAMP signaling pathway	Adcy10;Grin2b;Hcar1;Htr1d;Akt2;Ffar2;Tiam1;Hcar2;Gria4;Atp1a3	0.0175094	0.274714
path:mmu00532	Glycosaminoglycan biosynthesis	Chsy1;Chst13;Chsy3	0.0108171	0.274714
path:mmu01200	Carbon metabolism	Me1;Gpi1;Hk2;Gapdh;Acss2;Tkt;Gpt2	0.0226241	0.289636
path:mmu04973	Carbohydrate digestion and absorption	Akt2;Slc2a5;Atp1a3;Hk2	0.0177952	0.274714
path:mmu00010	Glycolysis / Gluconeogenesis	Gpi1;Hk2;Gapdh;Acss2;Pck1	0.0202002	0.289636
path:mmu04931	Insulin resistance	Mlx;Prkce;Akt2;Pck1;Gys2;Ppp1r3b	0.0428835	0.378294
