# Supplementary material for: Microarray Analysis of lncRNA and mRNA Reveals Enhanced Lipolysis Along With Metabolic Remodeling in Mice Infected With Larval Echinococcus granulosus
Source: Front Physiol. 2020 Aug 21;11:1078. doi: 10.3389/fphys.2020.01078 (PMC7472464; doi:10.3389/fphys.2020.01078)
Supplement: Supplementary file 8 [file Table_3.XLSX]

## Sheet: Sheet1
TABLE S3 Significantly and differentially expressed mRNAs in adiposytes.
ProbeName	P	FC	Regulation	Primary. Accession	Biotype
mmu_gmr020535	0.013955	14.3623	up	NM_026862.3	mRNA
mmu_gmr048364	0.0382466	13.6866	up	XM_006519174.3	mRNA
mmu_gmr051550	0.0111552	12.6438	up	XM_006524579.1	mRNA
mmu_bmr029588	0.0199866	12.4654	up	NM_199252.2	mRNA
mmu_gmr001048	0.0401469	12.4338	up	NM_001030294.1	mRNA
mmu_bmr013163	0.0123978	11.207	up	NM_008392.1	mRNA
mmu_gmr024770	0.0011718	10.8382	up	NM_145684.1	mRNA
mmu_gmr010921	0.00045291	10.2782	up	NM_001302338.1	mRNA
mmu_gmr024771	0.00127247	10.2432	up	NM_145684.1	mRNA
mmu_gmr061795	0.00748184	10.1037	up	XM_011240188.1	mRNA
mmu_gmr008526	0.000600286	8.46506	up	NM_001271993.1	mRNA
mmu_gmr016105	0.00777551	8.42594	up	NM_011576.1	mRNA
mmu_gmr037888	0.00341113	8.26811	up	XM_006501849.3	mRNA
mmu_gmr075233	0.0208403	7.97694	up	XM_017319680.1	mRNA
mmu_bmr072206	0.0465584	7.95411	up	XM_017316336.1	mRNA
mmu_gmr074949	0.00873581	7.42101	up	XM_017319388.1	mRNA
mmu_gmr037889	0.0109208	7.4168	up	XM_006501850.3	mRNA
mmu_gmr068183	0.00363711	7.31583	up	XM_011250795.1	mRNA
mmu_gmr055923	0.000128229	6.98795	up	XM_006532035.2	mRNA
mmu_bmr018278	0.00224289	6.7752	up	NM_021282.2	mRNA
mmu_bmr021044	0.000900184	6.61366	up	NM_027609.2	mRNA
mmu_gmr046068	0.012295	6.60434	up	XM_006515196.3	mRNA
mmu_bmr014698	4.12601e-05	6.56355	up	NM_010045.2	mRNA
mmu_gmr023596	0.00264416	6.36949	up	NM_133699.2	mRNA
mmu_gmr017566	0.0379203	6.31561	up	NM_018876.4	mRNA
mmu_gmr006565	0.0482823	6.20106	up	NM_001173459.2	mRNA
mmu_gmr036253	0.000215545	6.17557	up	XM_006499145.2	mRNA
mmu_gmr021255	0.0120511	5.97046	up	NM_027961.1	mRNA
mmu_bmr012284	0.0178864	5.91568	up	NM_007482.3	mRNA
mmu_bmr018874	0.0228952	5.83155	up	NM_023478.2	mRNA
mmu_gmr065427	0.00251377	5.76104	up	XM_011246215.2	mRNA
mmu_bmr029929	0.0320559	5.73522	up	NM_207574.1	mRNA
mmu_bmr021231	0.00574359	5.64214	up	NM_027928.1	mRNA
mmu_gmr067934	0.00129136	5.32999	up	XM_011250355.2	mRNA
mmu_gmr074948	0.0278107	5.26042	up	XM_017319387.1	mRNA
mmu_gmr065430	0.00292509	5.23919	up	XM_011246218.2	mRNA
mmu_gmr048615	0.0214898	4.96552	up	XM_006519591.3	mRNA
mmu_gmr046069	0.0305945	4.96419	up	XM_006515198.3	mRNA
mmu_gmr014343	0.00948805	4.96148	up	NM_009660.3	mRNA
mmu_gmr039475	0.0376102	4.94022	up	XM_006504591.3	mRNA
mmu_gmr018861	0.00500463	4.92901	up	NM_023455.3	mRNA
mmu_gmr025186	0.000518026	4.90049	up	NM_146311.1	mRNA
mmu_gmr061202	0.0344032	4.85944	up	XM_011239203.2	mRNA
mmu_gmr013133	0.022953	4.83876	up	NM_008361.4	mRNA
mmu_bmr076690	0.000805762	4.80152	up	XM_017321199.1	mRNA
mmu_gmr014344	0.00940944	4.72347	up	NM_009660.3	mRNA
mmu_gmr043438	0.0294944	4.65655	up	XM_006510947.3	mRNA
mmu_bmr069846	0.00205929	4.65243	up	XM_017313796.1	mRNA
mmu_gmr039477	0.0302012	4.6453	up	XM_006504594.3	mRNA
mmu_gmr027260	0.014591	4.6038	up	NM_173731.2	mRNA
mmu_gmr055924	0.00723241	4.5936	up	XM_006532036.3	mRNA
mmu_gmr055922	0.0163599	4.50269	up	XM_006532034.3	mRNA
mmu_gmr071154	0.0173764	4.50023	up	XM_017315176.1	mRNA
mmu_gmr051561	0.0188124	4.45472	up	XM_006524598.2	mRNA
mmu_gmr035811	0.028732	4.42575	up	XM_006498394.3	mRNA
mmu_gmr007743	0.0480244	4.40731	up	NM_001252208.1	mRNA
mmu_bmr003951	0.0266915	4.39774	up	NM_001126489.2	mRNA
mmu_gmr059425	0.0158687	4.39616	up	XM_006539283.2	mRNA
mmu_gmr065531	0.0339992	4.31167	up	XM_011246408.2	mRNA
mmu_gmr036860	0.0370679	4.28777	up	XM_006500193.2	mRNA
mmu_gmr059426	0.0034074	4.26609	up	XM_006539284.3	mRNA
mmu_bmr018219	0.0147366	4.26467	up	NM_020581.2	mRNA
mmu_gmr005172	0.0121036	4.2478	up	NM_001163192.1	mRNA
mmu_gmr005171	0.0342449	4.21344	up	NM_001163192.1	mRNA
mmu_bmr018220	0.0145897	4.19934	up	NM_020581.2	mRNA
mmu_bmr018218	0.0142598	4.19466	up	NM_020581.2	mRNA
mmu_bmr018221	0.0149392	4.15873	up	NM_020581.2	mRNA
mmu_gmr036861	0.0391156	4.106	up	XM_006500194.3	mRNA
mmu_gmr051554	0.0158882	4.10008	up	XM_006524586.3	mRNA
mmu_gmr065530	0.0127772	4.09835	up	XM_011246407.2	mRNA
mmu_gmr051131	0.0158169	4.06243	up	XM_006523956.3	mRNA
mmu_gmr046070	0.0355766	4.05439	up	XM_006515199.3	mRNA
mmu_gmr050751	0.000181118	4.02242	up	XM_006523333.3	mRNA
mmu_gmr001664	0.0152328	4.00988	up	NM_001038607.2	mRNA
mmu_gmr026629	0.0166238	3.97916	up	NM_172450.3	mRNA
mmu_gmr065428	0.0025365	3.97839	up	XM_011246216.1	mRNA
mmu_gmr036859	0.00447097	3.97251	up	XM_006500192.2	mRNA
mmu_bmr016645	0.0100159	3.92158	up	NM_013542.2	mRNA
mmu_bmr014998	0.0222369	3.90202	up	NM_010370.2	mRNA
mmu_gmr021910	0.0246525	3.90102	up	NM_028961.1	mRNA
mmu_bmr012943	0.0180563	3.88646	up	NM_008176.3	mRNA
mmu_gmr040094	0.0414177	3.87064	up	XM_006505573.3	mRNA
mmu_gmr023540	0.000104333	3.86699	up	NM_133435.1	mRNA
mmu_gmr048826	0.0233411	3.86689	up	XM_006520100.3	mRNA
mmu_gmr008839	0.0289374	3.84306	up	NM_001281845.1	mRNA
mmu_gmr003624	2.29381e-05	3.81951	up	NM_001111279.1	mRNA
mmu_gmr065429	0.014288	3.80342	up	XM_011246217.2	mRNA
mmu_gmr059301	1.16883e-05	3.79581	up	XM_006539105.3	mRNA
mmu_gmr023541	0.000226159	3.78875	up	NM_133435.1	mRNA
mmu_gmr068728	0.0146292	3.77661	up	XM_017312636.1	mRNA
mmu_gmr034613	3.3037e-05	3.77487	up	XM_006496543.2	mRNA
mmu_gmr065529	0.0056944	3.76324	up	XM_011246406.2	mRNA
mmu_gmr016576	0.0206033	3.75712	up	NM_013473.4	mRNA
mmu_gmr068036	0.00993253	3.75043	up	XM_011250553.2	mRNA
mmu_gmr013228	0.0376327	3.74537	up	NM_008462.5	mRNA
mmu_bmr029641	0.00114014	3.74458	up	NM_201258.2	mRNA
mmu_bmr003406	0.00605244	3.72875	up	NM_001109914.1	mRNA
mmu_gmr064321	0.0123879	3.71631	up	XM_011244288.2	mRNA
mmu_bmr022501	0.00550369	3.68161	up	NM_029948.2	mRNA
mmu_gmr034919	0.00587269	3.68119	up	XM_006496976.3	mRNA
mmu_bmr008681	0.00232428	3.67719	up	NM_001277170.1	mRNA
mmu_bmr027002	0.0193797	3.67524	up	NM_172845.2	mRNA
mmu_bmr049235	0.0310801	3.64695	up	XM_006520799.3	mRNA
mmu_gmr009729	0.00679361	3.64661	up	NM_001289602.1	mRNA
mmu_gmr035054	0.0167082	3.64574	up	XM_006497229.1	mRNA
mmu_bmr025391	0.00287415	3.61699	up	NM_146504.1	mRNA
mmu_bmr006332	0.0047993	3.61527	up	NM_001168512.1	mRNA
mmu_gmr005173	0.00198703	3.60754	up	NM_001163192.1	mRNA
mmu_gmr059290	0.0104067	3.59327	up	XM_006539087.2	mRNA
mmu_gmr038933	0.0434198	3.58652	up	XM_006503711.3	mRNA
mmu_bmr012598	0.00899174	3.5509	up	NM_007817.2	mRNA
mmu_bmr017586	0.00379859	3.54672	up	NM_019394.3	mRNA
mmu_gmr045763	0.0425488	3.54405	up	XM_006514666.3	mRNA
mmu_gmr015218	0.0088964	3.54119	up	NM_010600.3	mRNA
mmu_gmr057052	0.0386579	3.52282	up	XM_006533855.3	mRNA
mmu_bmr018456	0.0176321	3.52004	up	NM_021475.2	mRNA
mmu_gmr062412	0.0307013	3.4901	up	XM_011241221.2	mRNA
mmu_gmr038504	0.0348553	3.48609	up	XM_006503001.2	mRNA
mmu_bmr013257	0.010201	3.48506	up	NM_008491.1	mRNA
mmu_gmr059289	0.0123597	3.48014	up	XM_006539085.2	mRNA
mmu_gmr005170	0.0205411	3.47678	up	NM_001163192.1	mRNA
mmu_gmr018599	0.0110291	3.4717	up	NM_022020.2	mRNA
mmu_bmr068576	0.0317593	3.47048	up	XM_017312476.1	mRNA
mmu_bmr029172	0.00222002	3.42675	up	NM_183249.2	mRNA
mmu_gmr058969	0.0461174	3.39691	up	XM_006538577.2	mRNA
mmu_bmr025867	0.044781	3.38436	up	NM_146953.1	mRNA
mmu_bmr015649	0.011776	3.37418	up	NM_011082.3	mRNA
mmu_gmr059784	0.0366095	3.37399	up	XM_006539994.3	mRNA
mmu_gmr018600	0.0166993	3.37362	up	NM_022020.2	mRNA
mmu_gmr006329	0.00574442	3.35861	up	NM_001168509.1	mRNA
mmu_gmr057050	0.00525538	3.35437	up	XM_006533853.3	mRNA
mmu_gmr024034	0.0410519	3.3393	up	NM_134244.1	mRNA
mmu_gmr071463	0.0060711	3.28844	up	XM_017315505.1	mRNA
mmu_gmr071462	0.00526872	3.28377	up	XM_017315504.1	mRNA
mmu_gmr040145	0.0474991	3.28096	up	XM_006505644.2	mRNA
mmu_gmr000194	0.0196772	3.24461	up	NM_001004174.1	mRNA
mmu_gmr071464	0.00632444	3.22969	up	XM_017315506.1	mRNA
mmu_bmr015329	0.0213295	3.21899	up	NM_010721.2	mRNA
mmu_gmr041957	0.0291406	3.21252	up	XM_006508520.3	mRNA
mmu_bmr005117	0.000987837	3.20485	up	NM_001163010.1	mRNA
mmu_gmr044202	0.0360556	3.20459	up	XM_006512176.3	mRNA
mmu_gmr066033	0.0489984	3.20026	up	XM_011247296.2	mRNA
mmu_gmr024925	0.0358342	3.19069	up	NM_146017.3	mRNA
mmu_gmr039004	0.0155216	3.16651	up	XM_006503807.1	mRNA
mmu_gmr040697	0.0215727	3.1645	up	XM_006506536.2	mRNA
mmu_gmr000195	0.038039	3.16127	up	NM_001004174.1	mRNA
mmu_gmr028505	0.0422405	3.15832	up	NM_178241.4	mRNA
mmu_gmr006330	0.00451037	3.1583	up	NM_001168510.1	mRNA
mmu_gmr049610	0.00954274	3.14983	up	XM_006521443.3	mRNA
mmu_gmr036867	0.0479524	3.14926	up	XM_006500201.3	mRNA
mmu_gmr072910	0.0353065	3.14578	up	XM_017317072.1	mRNA
mmu_gmr053784	0.0399186	3.12875	up	XM_006528569.3	mRNA
mmu_bmr015163	0.00782006	3.12545	up	NM_010516.2	mRNA
mmu_bmr027717	0.0191908	3.12428	up	NM_175520.4	mRNA
mmu_bmr013284	0.0496361	3.11745	up	NM_008522.3	mRNA
mmu_gmr025063	0.00463251	3.10179	up	NM_146187.4	mRNA
mmu_gmr007395	0.0118828	3.0952	up	NM_001204201.1	mRNA
mmu_gmr036106	0.0120707	3.08833	up	XM_006498861.2	mRNA
mmu_gmr062411	0.000238166	3.0737	up	XM_011241220.2	mRNA
mmu_gmr002713	0.0483764	3.07111	up	NM_001081370.2	mRNA
mmu_gmr049283	0.00313163	3.06662	up	XM_006520887.3	mRNA
mmu_bmr065326	0.0117906	3.04365	up	XM_011246052.2	mRNA
mmu_gmr013462	0.00401443	3.03215	up	NM_008719.2	mRNA
mmu_gmr060753	0.0489237	3.02931	up	XM_011238501.2	mRNA
mmu_gmr016695	0.0141471	3.02506	up	NM_013599.4	mRNA
mmu_gmr066332	0.0489362	3.01649	up	XM_011247748.2	mRNA
mmu_gmr041965	0.0176574	3.00965	up	XM_006508528.3	mRNA
mmu_gmr068037	0.00294893	3.00794	up	XM_011250554.2	mRNA
mmu_gmr007400	0.00371361	3.00689	up	NM_001204233.1	mRNA
mmu_gmr013974	0.00793131	2.99799	up	NM_009263.3	mRNA
mmu_gmr026615	0.0288772	2.99782	up	NM_172439.3	mRNA
mmu_gmr040698	0.0280579	2.99067	up	XM_006506537.3	mRNA
mmu_gmr036089	0.0181862	2.96736	up	XM_006498823.3	mRNA
mmu_gmr053785	0.0443959	2.94589	up	XM_006528570.3	mRNA
mmu_gmr041972	0.0180786	2.94395	up	XM_006508535.3	mRNA
mmu_bmr011252	0.0373906	2.94342	up	NM_001305800.1	mRNA
mmu_bmr021522	0.00308942	2.94016	up	NM_028336.3	mRNA
mmu_gmr037909	0.0386477	2.93451	up	XM_006501877.2	mRNA
mmu_bmr029798	0.0209993	2.93433	up	NM_207144.1	mRNA
mmu_bmr024286	0.0325017	2.9303	up	NM_144559.2	mRNA
mmu_gmr014829	0.0490308	2.921	up	NM_010181.2	mRNA
mmu_gmr012457	0.0170667	2.90871	up	NM_007665.3	mRNA
mmu_gmr077863	0.00253425	2.90094	up	XM_148974.11	mRNA
mmu_bmr015892	0.0303481	2.89663	up	NM_011347.2	mRNA
mmu_gmr060687	0.0303637	2.88249	up	XM_011238393.2	mRNA
mmu_gmr007396	0.00417741	2.88022	up	NM_001204202.1	mRNA
mmu_gmr012938	0.020937	2.87738	up	NM_008171.3	mRNA
mmu_gmr060724	0.00895704	2.87547	up	XM_011238452.2	mRNA
mmu_bmr019071	0.0355221	2.87472	up	NM_024204.6	mRNA
mmu_gmr003958	0.0155773	2.86832	up	NM_001127259.1	mRNA
mmu_gmr003962	0.0178069	2.86787	up	NM_001127263.1	mRNA
mmu_gmr041971	0.0115889	2.85358	up	XM_006508534.3	mRNA
mmu_gmr072782	4.24615e-05	2.84774	up	XM_017316943.1	mRNA
mmu_gmr006331	0.00654608	2.84655	up	NM_001168511.1	mRNA
mmu_gmr016108	0.00450828	2.83085	up	NM_011580.4	mRNA
mmu_gmr047120	0.0421076	2.8289	up	XM_006516803.3	mRNA
mmu_gmr003707	0.0139848	2.82567	up	NM_001113373.2	mRNA
mmu_gmr073662	0.0439025	2.82209	up	XM_017317851.1	mRNA
mmu_bmr049313	0.0120488	2.82124	up	XM_006520937.3	mRNA
mmu_gmr040696	0.00757713	2.81996	up	XM_006506535.3	mRNA
mmu_gmr060958	0.00175189	2.81911	up	XM_011238822.2	mRNA
mmu_gmr043952	0.0053604	2.80865	up	XM_006511735.3	mRNA
mmu_gmr062337	0.0442503	2.8028	up	XM_011241079.2	mRNA
mmu_gmr068035	0.0142806	2.7976	up	XM_011250549.2	mRNA
mmu_bmr020645	0.0179883	2.79241	up	NM_027011.2	mRNA
mmu_gmr021609	0.0010889	2.79126	up	NM_028496.1	mRNA
mmu_gmr054657	0.00569434	2.78255	up	XM_006530035.3	mRNA
mmu_bmr070698	0.0354008	2.77904	up	XM_017314704.1	mRNA
mmu_gmr008442	0.0469532	2.77694	up	NM_001271616.1	mRNA
mmu_gmr007397	0.011616	2.77672	up	NM_001204203.1	mRNA
mmu_gmr034472	0.0294915	2.77218	up	XM_006496296.3	mRNA
mmu_gmr047411	0.0384005	2.77201	up	XM_006517294.3	mRNA
mmu_bmr001165	0.0218943	2.76852	up	NM_001033248.3	mRNA
mmu_gmr049970	0.013722	2.76478	up	XM_006522000.2	mRNA
mmu_gmr008691	0.0121424	2.756	up	NM_001277202.1	mRNA
mmu_gmr049971	0.0206734	2.7539	up	XM_006522001.3	mRNA
mmu_bmr022799	0.0339875	2.75332	up	NM_031166.2	mRNA
mmu_gmr054656	0.0157702	2.74916	up	XM_006530033.1	mRNA
mmu_gmr043223	0.0319167	2.74436	up	XM_006510617.3	mRNA
mmu_gmr036088	0.0169315	2.74371	up	XM_006498822.3	mRNA
mmu_bmr029797	0.0499296	2.74367	up	NM_207143.1	mRNA
mmu_bmr001065	0.011473	2.74248	up	NM_001033039.2	mRNA
mmu_gmr003964	0.0168991	2.73927	up	NM_001127265.1	mRNA
mmu_gmr072796	0.0493211	2.73578	up	XM_017316957.1	mRNA
mmu_gmr028854	0.0155098	2.72784	up	NM_178924.4	mRNA
mmu_gmr034735	0.0155811	2.72771	up	XM_006496726.3	mRNA
mmu_gmr041967	0.0264911	2.7193	up	XM_006508530.3	mRNA
mmu_gmr041959	0.0166451	2.71667	up	XM_006508522.3	mRNA
mmu_gmr023204	0.033711	2.71148	up	NM_053229.1	mRNA
mmu_gmr054642	0.0187611	2.70643	up	XM_006529989.2	mRNA
mmu_gmr050197	0.0111113	2.7046	up	XM_006522386.3	mRNA
mmu_bmr007666	0.033412	2.69867	up	NM_001243837.1	mRNA
mmu_bmr016022	0.0232733	2.69736	up	NM_011477.3	mRNA
mmu_gmr065374	0.046529	2.68482	up	XM_011246130.2	mRNA
mmu_gmr011870	0.00466438	2.6809	up	NM_001313914.1	mRNA
mmu_gmr026329	0.0333857	2.67787	up	NM_153539.3	mRNA
mmu_bmr019784	0.0241598	2.67472	up	NM_025944.3	mRNA
mmu_gmr027461	0.013372	2.67422	up	NM_175165.3	mRNA
mmu_gmr077488	0.00197573	2.674	up	XM_017322061.1	mRNA
mmu_gmr003963	0.0105213	2.67197	up	NM_001127264.1	mRNA
mmu_gmr013964	0.0232093	2.6701	up	NM_009253.2	mRNA
mmu_gmr076870	0.0104436	2.66994	up	XM_017321396.1	mRNA
mmu_gmr036682	0.0383855	2.66291	up	XM_006499873.3	mRNA
mmu_gmr057919	0.000535829	2.6628	up	XM_006535334.3	mRNA
mmu_gmr041969	0.0204093	2.658	up	XM_006508532.3	mRNA
mmu_gmr003960	0.0169762	2.65609	up	NM_001127261.1	mRNA
mmu_gmr002645	0.00322996	2.65504	up	NM_001081285.1	mRNA
mmu_gmr021432	0.0010787	2.65325	up	NM_028186.4	mRNA
mmu_gmr034743	0.0455128	2.65031	up	XM_006496734.1	mRNA
mmu_gmr001608	0.0296593	2.64093	up	NM_001037809.5	mRNA
mmu_gmr023409	0.00986367	2.63842	up	NM_130452.1	mRNA
mmu_bmr058549	0.00244303	2.63469	up	XM_006537864.3	mRNA
mmu_bmr018780	0.0267423	2.62857	up	NM_023182.2	mRNA
mmu_gmr043951	0.0054913	2.62848	up	XM_006511734.3	mRNA
mmu_gmr041968	0.018361	2.628	up	XM_006508531.3	mRNA
mmu_gmr001871	0.0012316	2.61573	up	NM_001039544.1	mRNA
mmu_gmr039988	0.0338945	2.61437	up	XM_006505383.1	mRNA
mmu_bmr012883	0.0312679	2.60844	up	NM_008113.3	mRNA
mmu_gmr002646	0.00223023	2.60767	up	NM_001081285.1	mRNA
mmu_gmr041964	0.0354005	2.60608	up	XM_006508527.2	mRNA
mmu_gmr054655	0.0105176	2.60466	up	XM_006530032.3	mRNA
mmu_gmr029997	4.60342e-05	2.60194	up	NM_212441.2	mRNA
mmu_gmr008244	0.0339253	2.60019	up	NM_001267707.1	mRNA
mmu_gmr018942	0.0211221	2.59784	up	NM_023655.2	mRNA
mmu_gmr056733	0.00229157	2.59364	up	XM_006533322.3	mRNA
mmu_gmr016165	0.0116068	2.58901	up	NM_011641.2	mRNA
mmu_gmr041973	0.0194515	2.58872	up	XM_006508536.3	mRNA
mmu_bmr038797	0.0264127	2.58236	up	XM_006503503.2	mRNA
mmu_gmr067519	0.000835811	2.58104	up	XM_011249632.2	mRNA
mmu_bmr056967	0.00776022	2.57606	up	XM_006533725.3	mRNA
mmu_gmr077489	6.06458e-05	2.57522	up	XM_017322062.1	mRNA
mmu_bmr018484	0.0368391	2.5746	up	NM_021509.5	mRNA
mmu_gmr033986	0.042096	2.56577	up	XM_006495545.3	mRNA
mmu_gmr023544	0.0490633	2.56558	up	NM_133488.1	mRNA
mmu_gmr018054	0.00982718	2.56354	up	NM_019982.3	mRNA
mmu_gmr041958	0.0210311	2.56159	up	XM_006508521.3	mRNA
mmu_gmr000678	0.0466898	2.55889	up	NM_001013616.2	mRNA
mmu_gmr041966	0.024311	2.55622	up	XM_006508529.3	mRNA
mmu_gmr077487	0.000140933	2.55509	up	XM_017322060.1	mRNA
mmu_gmr001870	0.000974126	2.55097	up	NM_001039544.1	mRNA
mmu_bmr029139	0.0227577	2.55095	up	NM_183173.2	mRNA
mmu_gmr077490	0.00126699	2.54771	up	XM_017322063.1	mRNA
mmu_gmr041963	0.0258795	2.54472	up	XM_006508526.3	mRNA
mmu_gmr003961	0.0119797	2.53846	up	NM_001127262.1	mRNA
mmu_gmr015629	0.0206438	2.53838	up	NM_011061.2	mRNA
mmu_gmr037735	0.0259059	2.53159	up	XM_006501641.2	mRNA
mmu_gmr074738	0.0458328	2.52502	up	XM_017319175.1	mRNA
mmu_gmr037873	0.00103931	2.51726	up	XM_006501826.3	mRNA
mmu_gmr067518	0.0151001	2.51242	up	XM_011249631.2	mRNA
mmu_gmr077518	0.0318474	2.50145	up	XM_017322092.1	mRNA
mmu_gmr044804	0.0133201	2.49567	up	XM_006513165.1	mRNA
mmu_bmr066676	0.00073648	2.49557	up	XM_011248297.2	mRNA
mmu_gmr041970	0.0148463	2.49359	up	XM_006508533.1	mRNA
mmu_gmr041961	0.0368362	2.48668	up	XM_006508524.3	mRNA
mmu_gmr067146	0.00517563	2.48516	up	XM_011249019.2	mRNA
mmu_bmr014139	0.0406618	2.48409	up	NM_009435.2	mRNA
mmu_gmr010301	0.0202288	2.48395	up	NM_001290825.1	mRNA
mmu_gmr052085	0.0325767	2.47891	up	XM_006525686.3	mRNA
mmu_gmr041960	0.0369838	2.47821	up	XM_006508523.2	mRNA
mmu_gmr012498	0.00852909	2.47317	up	NM_007705.2	mRNA
mmu_gmr054653	0.0263188	2.4725	up	XM_006530030.3	mRNA
mmu_gmr044803	0.0111191	2.4656	up	XM_006513164.1	mRNA
mmu_gmr029998	0.000322085	2.46543	up	NM_212442.2	mRNA
mmu_gmr073804	0.0124816	2.46077	up	XM_017317995.1	mRNA
mmu_gmr034117	0.00636112	2.45861	up	XM_006495754.2	mRNA
mmu_gmr041962	0.0319453	2.4563	up	XM_006508525.3	mRNA
mmu_gmr040095	0.0194901	2.45361	up	XM_006505574.3	mRNA
mmu_gmr041315	0.000752139	2.44797	up	XM_006507475.3	mRNA
mmu_gmr017291	0.000445325	2.44671	up	NM_016870.3	mRNA
mmu_bmr014200	0.0260565	2.44517	up	NM_009504.4	mRNA
mmu_gmr075343	0.034626	2.44238	up	XM_017319792.1	mRNA
mmu_gmr038934	0.0280075	2.43744	up	XM_006503712.3	mRNA
mmu_gmr054235	0.0351923	2.43427	up	XM_006529368.3	mRNA
mmu_gmr018575	0.00293936	2.42749	up	NM_021889.4	mRNA
mmu_gmr001039	0.00500292	2.42373	up	NM_001029988.2	mRNA
mmu_gmr039014	0.0114924	2.41643	up	XM_006503825.3	mRNA
mmu_gmr041956	0.0400954	2.41124	up	XM_006508519.3	mRNA
mmu_gmr065992	0.0490374	2.40881	up	XM_011247226.2	mRNA
mmu_gmr035056	0.016602	2.40313	up	XM_006497233.2	mRNA
mmu_gmr012468	0.0261401	2.39602	up	NM_007675.4	mRNA
mmu_gmr011211	0.0435063	2.39542	up	NM_001305392.1	mRNA
mmu_gmr035076	0.0244434	2.3943	up	XM_006497308.3	mRNA
mmu_gmr054234	0.0303905	2.38829	up	XM_006529367.3	mRNA
mmu_gmr006969	0.0377303	2.38792	up	NM_001190373.1	mRNA
mmu_bmr018093	0.0182592	2.3875	up	NM_020025.4	mRNA
mmu_gmr043222	0.0382233	2.38492	up	XM_006510616.3	mRNA
mmu_gmr034469	0.0162187	2.38435	up	XM_006496291.3	mRNA
mmu_gmr076715	0.0126687	2.37979	up	XM_017321231.1	mRNA
mmu_gmr052086	0.0261675	2.37076	up	XM_006525687.3	mRNA
mmu_gmr049869	0.00403292	2.36829	up	XM_006521863.2	mRNA
mmu_gmr012521	0.0237684	2.36722	up	NM_007732.2	mRNA
mmu_gmr067944	0.0163496	2.36551	up	XM_011250365.1	mRNA
mmu_gmr054658	0.00243275	2.36314	up	XM_006530036.3	mRNA
mmu_gmr052612	0.00308712	2.36076	up	XM_006526467.3	mRNA
mmu_bmr006884	0.0164463	2.35715	up	NM_001177954.1	mRNA
mmu_gmr056948	0.035348	2.35304	up	XM_006533690.1	mRNA
mmu_gmr002137	0.00756191	2.35235	up	NM_001047159.2	mRNA
mmu_gmr004394	0.04346	2.35095	up	NM_001145887.1	mRNA
mmu_gmr002464	0.0266907	2.34732	up	NM_001081097.2	mRNA
mmu_gmr074906	0.0443414	2.34552	up	XM_017319344.1	mRNA
mmu_bmr012528	0.0341947	2.34437	up	NM_007739.2	mRNA
mmu_bmr013846	0.00941024	2.33943	up	NM_009133.3	mRNA
mmu_gmr003959	0.0204199	2.33942	up	NM_001127260.1	mRNA
mmu_gmr039013	0.00680638	2.33843	up	XM_006503818.3	mRNA
mmu_bmr026480	0.0077283	2.33757	up	NM_172125.2	mRNA
mmu_gmr017048	0.036375	2.33632	up	NM_015755.2	mRNA
mmu_gmr062329	0.000668324	2.3315	up	XM_011241068.1	mRNA
mmu_gmr038344	0.031108	2.32773	up	XM_006502772.2	mRNA
mmu_gmr047466	0.00352223	2.32198	up	XM_006517396.3	mRNA
mmu_gmr035055	0.0290809	2.32042	up	XM_006497232.1	mRNA
mmu_gmr064157	0.0292141	2.31388	up	XM_011244053.2	mRNA
mmu_gmr026806	0.0276134	2.31207	up	NM_172641.3	mRNA
mmu_gmr070190	0.0019069	2.31079	up	XM_017314167.1	mRNA
mmu_gmr075516	0.028236	2.30304	up	XM_017319980.1	mRNA
mmu_gmr054654	0.00902395	2.30191	up	XM_006530031.3	mRNA
mmu_gmr067945	0.0368102	2.29689	up	XM_011250366.1	mRNA
mmu_gmr020892	0.000989601	2.29398	up	NM_027366.1	mRNA
mmu_gmr052980	0.0206766	2.29337	up	XM_006527018.2	mRNA
mmu_gmr046959	0.0297297	2.28815	up	XM_006516532.3	mRNA
mmu_gmr017576	0.0366103	2.28756	up	NM_018885.2	mRNA
mmu_bmr019137	0.0315751	2.28735	up	NM_024283.3	mRNA
mmu_gmr018702	0.00248811	2.28312	up	NM_022994.3	mRNA
mmu_gmr065052	0.00370192	2.28276	up	XM_011245643.2	mRNA
mmu_bmr075417	0.0291507	2.28244	up	XM_017319868.1	mRNA
mmu_gmr067520	0.0069162	2.28221	up	XM_011249633.2	mRNA
mmu_gmr008762	0.0237468	2.27989	up	NM_001277928.1	mRNA
mmu_gmr015287	0.0359641	2.27555	up	NM_010680.1	mRNA
mmu_gmr034968	0.000216352	2.27554	up	XM_006497064.3	mRNA
mmu_gmr033957	0.0379725	2.27477	up	XM_006495493.1	mRNA
mmu_gmr004730	0.0109618	2.27387	up	NM_001159743.1	mRNA
mmu_gmr074825	0.00423114	2.2727	up	XM_017319262.1	mRNA
mmu_gmr065050	0.00414609	2.2712	up	XM_011245638.1	mRNA
mmu_gmr033959	0.046779	2.26867	up	XM_006495495.2	mRNA
mmu_bmr000338	0.0128871	2.26866	up	NM_001008427.1	mRNA
mmu_gmr017798	0.00983382	2.26856	up	NM_019671.3	mRNA
mmu_gmr052088	0.0165309	2.26539	up	XM_006525690.2	mRNA
mmu_gmr072467	0.00705522	2.26353	up	XM_017316614.1	mRNA
mmu_gmr045586	0.0312277	2.26343	up	XM_006514331.1	mRNA
mmu_gmr075939	0.0413225	2.26297	up	XM_017320411.1	mRNA
mmu_gmr014046	0.0402048	2.26118	up	NM_009335.2	mRNA
mmu_gmr020582	0.0229373	2.25999	up	NM_026922.1	mRNA
mmu_gmr005661	0.023656	2.25909	up	NM_001164263.1	mRNA
mmu_gmr019001	0.0190412	2.25824	up	NM_023842.2	mRNA
mmu_bmr012217	0.00699792	2.25799	up	NM_007417.4	mRNA
mmu_gmr009346	0.0431784	2.25475	up	NM_001286340.1	mRNA
mmu_gmr041702	0.0095996	2.25392	up	XM_006508099.3	mRNA
mmu_gmr072470	0.00557998	2.25168	up	XM_017316617.1	mRNA
mmu_gmr045584	0.0133032	2.24797	up	XM_006514329.1	mRNA
mmu_bmr013500	0.00461789	2.24755	up	NM_008764.3	mRNA
mmu_gmr073652	0.028526	2.23551	up	XM_017317841.1	mRNA
mmu_gmr043077	0.00966256	2.2345	up	XM_006510376.3	mRNA
mmu_bmr012482	0.0131336	2.23354	up	NM_007689.4	mRNA
mmu_gmr015729	0.0112505	2.23204	up	NM_011172.2	mRNA
mmu_gmr072472	0.00558594	2.23135	up	XM_017316619.1	mRNA
mmu_bmr017247	0.017935	2.23076	up	NM_016798.3	mRNA
mmu_gmr018626	0.00615429	2.22931	up	NM_022320.4	mRNA
mmu_gmr065051	0.00496731	2.22798	up	XM_011245642.1	mRNA
mmu_gmr045598	0.00157972	2.22589	up	XM_006514347.3	mRNA
mmu_bmr016065	0.0374909	2.22442	up	NM_011521.2	mRNA
mmu_gmr028792	0.0417266	2.22212	up	NM_178793.4	mRNA
mmu_bmr004299	0.0358836	2.21401	up	NM_001142960.1	mRNA
mmu_gmr013251	0.0180327	2.2132	up	NM_008484.2	mRNA
mmu_gmr072468	0.00633602	2.20896	up	XM_017316615.1	mRNA
mmu_gmr047413	0.0304718	2.20397	up	XM_006517296.1	mRNA
mmu_bmr022598	0.0396929	2.20295	up	NM_030137.2	mRNA
mmu_gmr016041	0.0489663	2.20162	up	NM_011497.4	mRNA
mmu_gmr044321	0.0311106	2.19636	up	XM_006512428.2	mRNA
mmu_gmr036786	0.00632454	2.1959	up	XM_006500053.3	mRNA
mmu_bmr015610	0.0308135	2.19357	up	NM_011044.2	mRNA
mmu_gmr050976	0.0161213	2.19181	up	XM_006523717.3	mRNA
mmu_bmr022327	0.00654423	2.19125	up	NM_029667.2	mRNA
mmu_bmr073643	0.00468192	2.18809	up	XM_017317832.1	mRNA
mmu_gmr072469	0.00655883	2.18565	up	XM_017316616.1	mRNA
mmu_gmr024436	0.00667594	2.18216	up	NM_144942.4	mRNA
mmu_gmr072471	0.00611598	2.18204	up	XM_017316618.1	mRNA
mmu_gmr045725	0.0130178	2.18035	up	XM_006514595.3	mRNA
mmu_gmr070896	0.0246506	2.17872	up	XM_017314913.1	mRNA
mmu_gmr012788	0.0438656	2.17819	up	NM_008009.4	mRNA
mmu_gmr034470	0.0277907	2.17722	up	XM_006496292.3	mRNA
mmu_gmr072466	0.005304	2.17644	up	XM_017316613.1	mRNA
mmu_gmr072465	0.0078668	2.16977	up	XM_017316612.1	mRNA
mmu_gmr012012	0.0333377	2.16784	up	NM_001316758.1	mRNA
mmu_bmr022963	0.00665075	2.16728	up	NM_033373.1	mRNA
mmu_bmr003177	0.0229156	2.16687	up	NM_001101516.1	mRNA
mmu_gmr052087	0.0343503	2.16576	up	XM_006525689.3	mRNA
mmu_gmr003516	0.0463095	2.16453	up	NM_001110506.1	mRNA
mmu_gmr068789	0.0168037	2.16338	up	XM_017312697.1	mRNA
mmu_gmr049356	0.00450319	2.16055	up	XM_006520999.3	mRNA
mmu_bmr058202	0.0194834	2.1588	up	XM_006535857.3	mRNA
mmu_gmr018304	0.0324459	2.15857	up	NM_021308.1	mRNA
mmu_gmr063260	0.0487498	2.15755	up	XM_011242631.2	mRNA
mmu_gmr072473	0.00484786	2.15625	up	XM_017316620.1	mRNA
mmu_gmr042478	0.0229859	2.15546	up	XM_006509396.1	mRNA
mmu_bmr013345	0.00864897	2.15532	up	NM_008592.2	mRNA
mmu_gmr015728	0.00388351	2.15256	up	NM_011172.2	mRNA
mmu_bmr015491	0.0410877	2.15126	up	NM_010883.3	mRNA
mmu_gmr000655	0.0170431	2.14627	up	NM_001013386.2	mRNA
mmu_gmr024361	0.0364142	2.14307	up	NM_144855.3	mRNA
mmu_bmr022732	0.0484117	2.14141	up	NM_030701.3	mRNA
mmu_gmr028947	0.0187414	2.13311	up	NM_181444.5	mRNA
mmu_bmr064535	0.0127076	2.13269	up	XM_011244597.2	mRNA
mmu_bmr038601	0.000965858	2.13165	up	XM_006503161.1	mRNA
mmu_gmr009986	0.0127737	2.12875	up	NM_001290377.1	mRNA
mmu_gmr034471	0.0361001	2.12708	up	XM_006496295.3	mRNA
mmu_gmr005746	0.000187533	2.12313	up	NM_001164533.1	mRNA
mmu_bmr015445	0.00231518	2.12223	up	NM_010831.2	mRNA
mmu_gmr024993	0.0196559	2.12061	up	NM_146101.1	mRNA
mmu_gmr008446	0.0201216	2.11678	up	NM_001271630.1	mRNA
mmu_gmr021708	0.0110707	2.11078	up	NM_028707.4	mRNA
mmu_gmr056716	0.0440638	2.11031	up	XM_006533295.3	mRNA
mmu_gmr042343	0.0139729	2.10876	up	XM_006509133.2	mRNA
mmu_gmr070264	0.0349424	2.10674	up	XM_017314254.1	mRNA
mmu_bmr024690	0.000202037	2.10233	up	NM_145549.1	mRNA
mmu_bmr019820	0.0232892	2.10129	up	NM_025980.2	mRNA
mmu_gmr019391	0.00248797	2.10031	up	NM_025505.4	mRNA
mmu_bmr016771	0.0211377	2.09931	up	NM_013679.2	mRNA
mmu_gmr045626	0.0417618	2.09927	up	XM_006514438.2	mRNA
mmu_gmr028485	0.00952983	2.09761	up	NM_178142.5	mRNA
mmu_gmr043285	0.0485868	2.09697	up	XM_006510716.2	mRNA
mmu_bmr014841	0.022084	2.09481	up	NM_010195.2	mRNA
mmu_bmr018416	0.0153533	2.09403	up	NM_021432.2	mRNA
mmu_gmr019202	0.0324404	2.09383	up	NM_025276.3	mRNA
mmu_gmr038603	0.000527906	2.09287	up	XM_006503163.3	mRNA
mmu_gmr056711	0.0285266	2.08924	up	XM_006533290.2	mRNA
mmu_gmr011812	0.0410446	2.08694	up	NM_001313701.1	mRNA
mmu_gmr036174	0.0105631	2.08552	up	XM_006499013.3	mRNA
mmu_gmr045117	0.0368534	2.08526	up	XM_006513688.1	mRNA
mmu_gmr067135	0.0033764	2.08457	up	XM_011248994.2	mRNA
mmu_bmr023176	0.0327555	2.08146	up	NM_053200.2	mRNA
mmu_gmr006497	0.0439599	2.0812	up	NM_001171187.1	mRNA
mmu_gmr048472	0.0347771	2.08016	up	XM_006519329.3	mRNA
mmu_bmr025157	0.017623	2.07675	up	NM_146288.3	mRNA
mmu_gmr023053	0.00658579	2.07673	up	NM_052994.2	mRNA
mmu_gmr008493	0.0211944	2.07045	up	NM_001271757.1	mRNA
mmu_gmr038458	0.0263403	2.06971	up	XM_006502943.2	mRNA
mmu_bmr013599	0.00202321	2.06183	up	NM_008871.2	mRNA
mmu_gmr041651	0.0210736	2.0614	up	XM_006508013.1	mRNA
mmu_gmr019710	0.00332472	2.06043	up	NM_025866.3	mRNA
mmu_gmr063532	0.0425469	2.0597	up	XM_011243064.2	mRNA
mmu_gmr055516	0.0239938	2.05824	up	XM_006531344.1	mRNA
mmu_gmr027992	0.0218779	2.05506	up	NM_177233.5	mRNA
mmu_bmr018613	0.0279969	2.05413	up	NM_022032.4	mRNA
mmu_gmr055007	0.00876726	2.05169	up	XM_006530559.2	mRNA
mmu_gmr052084	0.0452925	2.04709	up	XM_006525685.3	mRNA
mmu_gmr000902	0.0440348	2.0462	up	NM_001025305.2	mRNA
mmu_gmr059215	0.0492343	2.04597	up	XM_006538936.2	mRNA
mmu_gmr040096	0.0422014	2.04469	up	XM_006505575.3	mRNA
mmu_bmr003950	0.004321	2.04453	up	NM_001126489.2	mRNA
mmu_bmr051132	0.0413808	2.04238	up	XM_006523957.3	mRNA
mmu_gmr027746	0.0247128	2.04141	up	NM_175556.4	mRNA
mmu_gmr037065	0.0468821	2.04124	up	XM_006500553.3	mRNA
mmu_gmr014587	0.0396245	2.04077	up	NM_009915.2	mRNA
mmu_gmr061861	0.0238169	2.04061	up	XM_011240294.2	mRNA
mmu_gmr063531	0.0494323	2.04021	up	XM_011243063.1	mRNA
mmu_gmr006472	0.013848	2.03908	up	NM_001170978.1	mRNA
mmu_gmr016361	0.0399018	2.03684	up	NM_011856.4	mRNA
mmu_gmr060754	0.0383247	2.03636	up	XM_011238503.2	mRNA
mmu_gmr051760	0.0100276	2.03607	up	XM_006524887.3	mRNA
mmu_gmr015727	0.00449652	2.03543	up	NM_011172.2	mRNA
mmu_gmr063547	0.0421949	2.02944	up	XM_011243091.2	mRNA
mmu_gmr029392	0.0044229	2.02786	up	NM_198302.2	mRNA
mmu_gmr048885	0.0196853	2.02636	up	XM_006520185.2	mRNA
mmu_bmr012693	0.00122746	2.02321	up	NM_007913.5	mRNA
mmu_gmr035983	0.0431683	2.02218	up	XM_006498655.1	mRNA
mmu_gmr013247	0.0367591	2.0214	up	NM_008480.2	mRNA
mmu_gmr067412	0.0233703	2.01758	up	XM_011249461.2	mRNA
mmu_gmr038599	0.00119693	2.01636	up	XM_006503159.1	mRNA
mmu_gmr054512	0.0261001	2.01584	up	XM_006529780.3	mRNA
mmu_gmr008494	0.0445782	2.01493	up	NM_001271758.1	mRNA
mmu_gmr044626	0.00864771	2.01389	up	XM_006512872.2	mRNA
mmu_gmr038600	0.00283704	2.01386	up	XM_006503160.1	mRNA
mmu_bmr020313	0.0415369	2.0118	up	NM_026553.4	mRNA
mmu_gmr050967	0.0048061	2.00881	up	XM_006523697.3	mRNA
mmu_gmr051651	0.0197653	2.00644	up	XM_006524729.3	mRNA
mmu_gmr068790	0.0214055	2.00079	up	XM_017312698.1	mRNA
mmu_gmr003690	0.00674593	-2.00023	down	NM_001113327.2	mRNA
mmu_gmr034264	0.00140834	-2.00037	down	XM_006495969.3	mRNA
mmu_bmr013180	0.0205282	-2.0013	down	NM_008409.2	mRNA
mmu_gmr044008	0.00917353	-2.00156	down	XM_006511831.3	mRNA
mmu_gmr037493	0.0118019	-2.00451	down	XM_006501294.2	mRNA
mmu_bmr020939	0.000958414	-2.00568	down	NM_027430.2	mRNA
mmu_gmr075296	0.0226521	-2.00593	down	XM_017319745.1	mRNA
mmu_bmr021674	0.03152	-2.00703	down	NM_028628.2	mRNA
mmu_gmr060852	0.0252745	-2.00745	down	XM_011238650.2	mRNA
mmu_gmr001639	0.0234877	-2.00994	down	NM_001037937.3	mRNA
mmu_gmr047258	0.00524656	-2.01263	down	XM_006517038.1	mRNA
mmu_gmr051039	0.00281715	-2.01538	down	XM_006523833.2	mRNA
mmu_gmr068017	0.00398949	-2.01589	down	XM_011250520.2	mRNA
mmu_gmr020203	0.00349366	-2.02372	down	NM_026424.3	mRNA
mmu_gmr037617	0.0186365	-2.02603	down	XM_006501474.3	mRNA
mmu_gmr014501	0.00397549	-2.02824	down	NM_009825.2	mRNA
mmu_gmr073163	0.00953499	-2.02967	down	XM_017317328.1	mRNA
mmu_gmr020884	0.00235173	-2.03396	down	NM_027354.2	mRNA
mmu_gmr044099	0.0371512	-2.0343	down	XM_006512009.3	mRNA
mmu_gmr026862	0.00665052	-2.03604	down	NM_172701.2	mRNA
mmu_gmr071656	0.0181353	-2.03786	down	XM_017315733.1	mRNA
mmu_gmr048898	0.022318	-2.03974	down	XM_006520211.3	mRNA
mmu_gmr009130	0.00536059	-2.04122	down	NM_001285776.1	mRNA
mmu_gmr076295	0.0364601	-2.04225	down	XM_017320787.1	mRNA
mmu_gmr009936	0.0357277	-2.04267	down	NM_001290181.1	mRNA
mmu_gmr041184	0.0107358	-2.04327	down	XM_006507278.3	mRNA
mmu_gmr018781	0.0090947	-2.04344	down	NM_023184.3	mRNA
mmu_gmr049182	0.000353461	-2.04358	down	XM_006520699.2	mRNA
mmu_gmr075300	0.00876307	-2.04432	down	XM_017319749.1	mRNA
mmu_bmr013841	0.00704288	-2.04481	down	NM_009128.2	mRNA
mmu_gmr041170	0.0248331	-2.04556	down	XM_006507256.2	mRNA
mmu_bmr024170	0.0328652	-2.04625	down	NM_139001.2	mRNA
mmu_gmr026197	0.00533064	-2.04798	down	NM_153131.3	mRNA
mmu_gmr066772	0.0141614	-2.04802	down	XM_011248445.1	mRNA
mmu_gmr060285	0.0165181	-2.05034	down	XM_006540910.3	mRNA
mmu_gmr016758	0.0185769	-2.05048	down	NM_013665.1	mRNA
mmu_gmr005796	0.0464266	-2.05251	down	NM_001164630.1	mRNA
mmu_gmr003973	0.00137411	-2.05611	down	NM_001127353.3	mRNA
mmu_gmr071655	0.0216559	-2.0618	down	XM_017315732.1	mRNA
mmu_gmr042719	0.00573248	-2.0651	down	XM_006509805.2	mRNA
mmu_gmr009304	0.00604817	-2.06514	down	NM_001286041.1	mRNA
mmu_gmr002529	0.0104513	-2.06562	down	NM_001081163.1	mRNA
mmu_gmr022104	0.00195576	-2.06853	down	NM_029327.3	mRNA
mmu_bmr021519	5.33887e-05	-2.06901	down	NM_028333.2	mRNA
mmu_gmr037492	0.0136109	-2.07237	down	XM_006501293.2	mRNA
mmu_gmr059498	0.0270081	-2.07526	down	XM_006539469.2	mRNA
mmu_gmr047257	0.00327342	-2.07583	down	XM_006517037.1	mRNA
mmu_bmr017146	0.0258674	-2.0768	down	NM_016687.3	mRNA
mmu_bmr001047	0.0281234	-2.07685	down	NM_001030293.2	mRNA
mmu_gmr045024	0.046852	-2.07946	down	XM_006513543.3	mRNA
mmu_gmr059403	0.0257663	-2.0806	down	XM_006539246.1	mRNA
mmu_gmr077220	0.00496607	-2.08616	down	XM_017321756.1	mRNA
mmu_gmr035783	0.0144614	-2.08675	down	XM_006498355.3	mRNA
mmu_gmr037265	0.0307192	-2.09201	down	XM_006500947.3	mRNA
mmu_gmr069923	0.0021288	-2.09435	down	XM_017313877.1	mRNA
mmu_bmr012925	0.00870171	-2.096	down	NM_008155.4	mRNA
mmu_gmr041712	0.00390247	-2.0974	down	XM_006508114.3	mRNA
mmu_gmr011067	0.00485107	-2.10089	down	NM_001302939.1	mRNA
mmu_gmr035779	0.0465149	-2.10234	down	XM_006498351.3	mRNA
mmu_bmr018576	0.0372935	-2.10264	down	NM_021890.3	mRNA
mmu_gmr072391	5.23986e-05	-2.10429	down	XM_017316530.1	mRNA
mmu_gmr003575	0.00873525	-2.10896	down	NM_001111044.1	mRNA
mmu_gmr041185	0.00755189	-2.11027	down	XM_006507279.3	mRNA
mmu_gmr033896	0.04039	-2.11215	down	XM_003688995.1	mRNA
mmu_gmr067323	0.00217347	-2.11262	down	XM_011249287.2	mRNA
mmu_bmr020169	0.0272896	-2.1131	down	NM_026384.3	mRNA
mmu_gmr001366	0.00328687	-2.11551	down	NM_001033498.1	mRNA
mmu_bmr017463	0.0265165	-2.11668	down	NM_018751.2	mRNA
mmu_bmr016863	0.0135607	-2.11878	down	NM_013770.2	mRNA
mmu_gmr063595	0.00305127	-2.11884	down	XM_011243160.2	mRNA
mmu_gmr011565	0.00247193	-2.11927	down	NM_001310640.1	mRNA
mmu_bmr002679	0.0142964	-2.11951	down	NM_001081328.1	mRNA
mmu_gmr022225	0.029953	-2.12111	down	NM_029528.5	mRNA
mmu_gmr001456	0.00251544	-2.12185	down	NM_001033966.4	mRNA
mmu_gmr066810	0.0336207	-2.12204	down	XM_011248491.1	mRNA
mmu_gmr044460	0.0189672	-2.12907	down	XM_006512664.1	mRNA
mmu_gmr003684	0.00508748	-2.13185	down	NM_001113246.2	mRNA
mmu_gmr001455	0.00160139	-2.13338	down	NM_001033966.4	mRNA
mmu_bmr027631	0.00875122	-2.13398	down	NM_175413.3	mRNA
mmu_gmr037699	0.0381559	-2.13802	down	XM_006501589.3	mRNA
mmu_gmr072002	0.0129883	-2.13831	down	XM_017316097.1	mRNA
mmu_bmr023959	0.0035551	-2.13859	down	NM_134164.5	mRNA
mmu_gmr035787	0.00913722	-2.14115	down	XM_006498359.3	mRNA
mmu_gmr035780	0.014569	-2.14241	down	XM_006498352.3	mRNA
mmu_bmr019409	0.00611908	-2.14356	down	NM_025522.5	mRNA
mmu_gmr051403	0.0314093	-2.15219	down	XM_006524364.1	mRNA
mmu_gmr057402	0.00529494	-2.15289	down	XM_006534365.3	mRNA
mmu_gmr037491	0.00739165	-2.15365	down	XM_006501292.3	mRNA
mmu_gmr024729	0.00769083	-2.15369	down	NM_145587.2	mRNA
mmu_gmr051402	0.0314507	-2.15884	down	XM_006524363.1	mRNA
mmu_gmr069762	0.0032242	-2.16039	down	XM_017313705.1	mRNA
mmu_gmr038662	0.0143679	-2.16135	down	XM_006503276.3	mRNA
mmu_gmr012879	0.0368584	-2.16357	down	NM_008108.4	mRNA
mmu_gmr006064	0.00158242	-2.16432	down	NM_001166603.1	mRNA
mmu_bmr013901	0.0434745	-2.16455	down	NM_009189.3	mRNA
mmu_gmr011753	0.00644865	-2.17188	down	NM_001311128.1	mRNA
mmu_gmr035926	0.00106514	-2.17278	down	XM_006498561.2	mRNA
mmu_gmr054824	0.0230808	-2.17702	down	XM_006530279.3	mRNA
mmu_gmr044877	0.00759094	-2.17801	down	XM_006513283.3	mRNA
mmu_gmr057418	1.28984e-05	-2.17903	down	XM_006534387.3	mRNA
mmu_gmr029273	0.00357348	-2.18036	down	NM_194357.1	mRNA
mmu_gmr002565	0.020438	-2.18156	down	NM_001081198.1	mRNA
mmu_gmr015309	0.000560278	-2.18163	down	NM_010700.3	mRNA
mmu_gmr063503	0.0455265	-2.18215	down	XM_011243003.2	mRNA
mmu_gmr007300	0.0108574	-2.18401	down	NM_001199296.1	mRNA
mmu_bmr019689	0.00671183	-2.18627	down	NM_025844.2	mRNA
mmu_gmr035925	0.00597654	-2.18863	down	XM_006498560.3	mRNA
mmu_gmr013208	0.0282312	-2.19308	down	NM_008441.2	mRNA
mmu_bmr020372	0.00636799	-2.19539	down	NM_026631.3	mRNA
mmu_gmr042742	0.0415817	-2.19714	down	XM_006509845.1	mRNA
mmu_gmr069763	0.00295938	-2.19909	down	XM_017313706.1	mRNA
mmu_gmr019916	0.00226371	-2.2074	down	NM_026091.2	mRNA
mmu_bmr018080	0.00399696	-2.2153	down	NM_020010.2	mRNA
mmu_gmr023855	0.00751204	-2.21545	down	NM_134037.3	mRNA
mmu_gmr007971	0.000243645	-2.21668	down	NM_001252658.1	mRNA
mmu_bmr013505	0.0287331	-2.2192	down	NM_008770.3	mRNA
mmu_gmr035781	0.024057	-2.22275	down	XM_006498353.3	mRNA
mmu_bmr014271	0.013567	-2.22353	down	NM_009577.3	mRNA
mmu_gmr047539	0.0266649	-2.23002	down	XM_006517517.3	mRNA
mmu_gmr028353	0.0147808	-2.23202	down	NM_177809.4	mRNA
mmu_gmr069189	0.0465303	-2.23436	down	XM_017313116.1	mRNA
mmu_bmr023055	0.00808052	-2.23439	down	NM_053009.3	mRNA
mmu_gmr068015	0.0160371	-2.23538	down	XM_011250518.2	mRNA
mmu_gmr021992	0.0260356	-2.23841	down	NM_029104.1	mRNA
mmu_gmr006065	0.0121794	-2.23942	down	NM_001166604.1	mRNA
mmu_gmr068016	0.0118445	-2.23948	down	XM_011250519.2	mRNA
mmu_gmr055038	0.00147073	-2.24499	down	XM_006530599.3	mRNA
mmu_gmr020473	0.00376757	-2.24924	down	NM_026784.3	mRNA
mmu_gmr022794	0.0445977	-2.24935	down	NM_031161.4	mRNA
mmu_gmr051401	0.0253343	-2.25035	down	XM_006524362.1	mRNA
mmu_gmr034147	0.034176	-2.25179	down	XM_006495790.3	mRNA
mmu_gmr005854	0.00364968	-2.25239	down	NM_001164786.1	mRNA
mmu_gmr005798	0.0425311	-2.25773	down	NM_001164632.1	mRNA
mmu_gmr077216	0.0126613	-2.26433	down	XM_017321752.1	mRNA
mmu_bmr070614	0.0321988	-2.27318	down	XM_017314619.1	mRNA
mmu_bmr049240	0.00168688	-2.27549	down	XM_006520807.3	mRNA
mmu_gmr069922	0.00108974	-2.2772	down	XM_017313876.1	mRNA
mmu_gmr007972	0.000667052	-2.27784	down	NM_001252659.1	mRNA
mmu_gmr018625	0.00189086	-2.27839	down	NM_022319.2	mRNA
mmu_gmr058982	0.0267399	-2.28617	down	XM_006538596.3	mRNA
mmu_gmr013209	0.0148041	-2.28834	down	NM_008441.2	mRNA
mmu_gmr008872	0.00101237	-2.29055	down	NM_001282006.1	mRNA
mmu_gmr041753	0.0125899	-2.29191	down	XM_006508166.1	mRNA
mmu_gmr039381	0.00189069	-2.29555	down	XM_006504422.2	mRNA
mmu_bmr024876	0.00228851	-2.29903	down	NM_145962.2	mRNA
mmu_bmr067958	0.000665233	-2.30034	down	XM_011250418.1	mRNA
mmu_gmr009301	0.00110029	-2.30272	down	NM_001286040.1	mRNA
mmu_bmr022440	0.00308202	-2.30716	down	NM_029844.3	mRNA
mmu_gmr008060	0.00659194	-2.31209	down	NM_001253751.1	mRNA
mmu_gmr017940	0.00245201	-2.31545	down	NM_019811.3	mRNA
mmu_gmr039380	0.00151371	-2.31916	down	XM_006504420.3	mRNA
mmu_gmr011066	0.00103102	-2.32561	down	NM_001302938.1	mRNA
mmu_gmr069532	0.030149	-2.3259	down	XM_017313462.1	mRNA
mmu_gmr056548	0.00831844	-2.32691	down	XM_006533028.3	mRNA
mmu_gmr060124	0.00588077	-2.32731	down	XM_006540655.2	mRNA
mmu_gmr043906	0.0242392	-2.33788	down	XM_006511654.3	mRNA
mmu_bmr002543	0.00215214	-2.34399	down	NM_001081176.1	mRNA
mmu_gmr069535	0.0137947	-2.3478	down	XM_017313465.1	mRNA
mmu_gmr010292	0.000701855	-2.35398	down	NM_001290817.1	mRNA
mmu_gmr027806	0.000248047	-2.35405	down	NM_175937.3	mRNA
mmu_gmr035782	0.0210964	-2.35789	down	XM_006498354.3	mRNA
mmu_gmr069289	0.017555	-2.35867	down	XM_017313218.1	mRNA
mmu_gmr011763	0.00209091	-2.36042	down	NM_001311138.1	mRNA
mmu_bmr069025	0.00198239	-2.36186	down	XM_017312945.1	mRNA
mmu_gmr051400	0.0308385	-2.36261	down	XM_006524361.1	mRNA
mmu_gmr062211	0.000713613	-2.36566	down	XM_011240882.2	mRNA
mmu_gmr075725	0.00622193	-2.36612	down	XM_017320190.1	mRNA
mmu_gmr036740	0.00227453	-2.36926	down	XM_006499975.1	mRNA
mmu_gmr045906	0.00371448	-2.37072	down	XM_006514952.3	mRNA
mmu_gmr069921	0.000764021	-2.37183	down	XM_017313875.1	mRNA
mmu_gmr077360	0.0150705	-2.37488	down	XM_017321920.1	mRNA
mmu_bmr013931	0.0166879	-2.37906	down	NM_009215.1	mRNA
mmu_gmr017538	0.000672854	-2.38134	down	NM_018825.4	mRNA
mmu_bmr019389	0.00961848	-2.38188	down	NM_025503.4	mRNA
mmu_gmr047985	0.0184508	-2.38682	down	XM_006518570.3	mRNA
mmu_bmr064495	0.00726169	-2.39123	down	XM_011244532.1	mRNA
mmu_gmr061620	0.0259444	-2.39496	down	XM_011239869.1	mRNA
mmu_gmr023382	0.0213883	-2.39725	down	NM_080728.2	mRNA
mmu_gmr042841	0.0114065	-2.40212	down	XM_006509995.1	mRNA
mmu_bmr014153	0.00242098	-2.40231	down	NM_009449.3	mRNA
mmu_gmr058443	0.0389515	-2.40335	down	XM_006537667.2	mRNA
mmu_gmr009030	0.0437586	-2.40432	down	NM_001284508.2	mRNA
mmu_gmr013485	0.0419019	-2.40661	down	NM_008747.2	mRNA
mmu_gmr012781	0.00631806	-2.40743	down	NM_008005.2	mRNA
mmu_gmr021787	0.00194726	-2.41167	down	NM_028800.3	mRNA
mmu_gmr076875	0.00249556	-2.41243	down	XM_017321401.1	mRNA
mmu_gmr017870	0.00442696	-2.41492	down	NM_019741.3	mRNA
mmu_gmr036658	0.00192092	-2.41511	down	XM_006499812.1	mRNA
mmu_gmr043908	0.036605	-2.41596	down	XM_006511656.3	mRNA
mmu_gmr052441	0.000840693	-2.4192	down	XM_006526209.3	mRNA
mmu_gmr005362	0.00197687	-2.42201	down	NM_001163573.1	mRNA
mmu_gmr007217	0.0022104	-2.42419	down	NM_001198933.1	mRNA
mmu_gmr022523	0.0102642	-2.42422	down	NM_029978.1	mRNA
mmu_gmr043907	0.0263766	-2.43298	down	XM_006511655.3	mRNA
mmu_gmr036738	0.00181605	-2.44363	down	XM_006499973.1	mRNA
mmu_gmr024053	0.00613695	-2.44894	down	NM_134469.4	mRNA
mmu_gmr068180	0.001441	-2.45651	down	XM_011250792.1	mRNA
mmu_gmr042209	0.00615189	-2.4618	down	XM_006508885.1	mRNA
mmu_gmr054900	0.00286597	-2.46307	down	XM_006530390.3	mRNA
mmu_gmr071763	0.0245609	-2.47232	down	XM_017315842.1	mRNA
mmu_gmr071762	0.0321662	-2.4744	down	XM_017315841.1	mRNA
mmu_gmr074719	0.00152198	-2.47473	down	XM_017319156.1	mRNA
mmu_gmr038763	0.002588	-2.47574	down	XM_006503442.1	mRNA
mmu_bmr021709	0.000236721	-2.47699	down	NM_028708.2	mRNA
mmu_gmr039087	0.000803363	-2.48089	down	XM_006503930.3	mRNA
mmu_gmr075942	0.00305032	-2.4821	down	XM_017320414.1	mRNA
mmu_gmr041752	0.00936743	-2.48244	down	XM_006508164.2	mRNA
mmu_gmr042256	0.00334393	-2.48403	down	XM_006508992.3	mRNA
mmu_gmr016914	0.00121852	-2.48625	down	NM_013820.3	mRNA
mmu_gmr004371	0.0022545	-2.499	down	NM_001145827.1	mRNA
mmu_gmr039084	0.00049604	-2.50066	down	XM_006503927.2	mRNA
mmu_gmr016913	0.000992195	-2.50425	down	NM_013820.3	mRNA
mmu_gmr013798	0.00815998	-2.50583	down	NM_009074.2	mRNA
mmu_gmr036739	0.00157679	-2.50809	down	XM_006499974.1	mRNA
mmu_gmr068178	0.000498219	-2.51224	down	XM_011250788.2	mRNA
mmu_gmr034483	0.0021124	-2.51361	down	XM_006496310.3	mRNA
mmu_gmr068177	0.000850526	-2.51969	down	XM_011250787.2	mRNA
mmu_gmr059283	0.00299654	-2.52198	down	XM_006539076.3	mRNA
mmu_bmr056403	0.0448195	-2.52427	down	XM_006532809.3	mRNA
mmu_gmr039086	0.000204237	-2.52608	down	XM_006503929.2	mRNA
mmu_gmr050760	7.34651e-05	-2.53118	down	XM_006523347.2	mRNA
mmu_gmr038762	0.00184077	-2.5321	down	XM_006503441.3	mRNA
mmu_gmr006617	0.000161212	-2.53375	down	NM_001177379.1	mRNA
mmu_gmr017258	0.03387	-2.53479	down	NM_016808.2	mRNA
mmu_gmr017871	0.00199094	-2.5362	down	NM_019741.3	mRNA
mmu_gmr055480	0.0114384	-2.537	down	XM_006531289.3	mRNA
mmu_gmr069539	0.0167622	-2.53792	down	XM_017313469.1	mRNA
mmu_gmr039088	0.000765183	-2.54663	down	XM_006503931.2	mRNA
mmu_gmr035924	0.00889234	-2.5483	down	XM_006498558.2	mRNA
mmu_gmr063278	0.00168712	-2.55452	down	XM_011242666.2	mRNA
mmu_gmr042255	0.0268237	-2.55558	down	XM_006508991.3	mRNA
mmu_gmr013367	0.000823374	-2.55574	down	NM_008615.2	mRNA
mmu_gmr045935	0.0473028	-2.55827	down	XM_006515012.3	mRNA
mmu_bmr004078	0.00617651	-2.55937	down	NM_001131054.1	mRNA
mmu_gmr020874	0.00367325	-2.55957	down	NM_027343.3	mRNA
mmu_bmr014152	0.0129167	-2.56265	down	NM_009449.3	mRNA
mmu_gmr035923	0.0115221	-2.56306	down	XM_006498557.2	mRNA
mmu_bmr076859	0.00550496	-2.56385	down	XM_017321385.1	mRNA
mmu_gmr040978	0.00737753	-2.56441	down	XM_006506957.3	mRNA
mmu_gmr004523	0.0128464	-2.56885	down	NM_001146347.1	mRNA
mmu_gmr027668	0.00199634	-2.57012	down	NM_175461.4	mRNA
mmu_gmr004827	0.00508404	-2.57091	down	NM_001160262.1	mRNA
mmu_gmr051399	0.0175675	-2.57131	down	XM_006524360.1	mRNA
mmu_gmr050249	0.0359811	-2.57151	down	XM_006522462.2	mRNA
mmu_gmr001915	0.00250114	-2.58158	down	NM_001039723.2	mRNA
mmu_gmr052719	0.0310767	-2.58344	down	XM_006526624.3	mRNA
mmu_gmr075859	0.00363071	-2.58745	down	XM_017320329.1	mRNA
mmu_gmr069533	0.0309654	-2.59051	down	XM_017313463.1	mRNA
mmu_gmr020810	0.000855508	-2.59127	down	NM_027249.3	mRNA
mmu_gmr026292	0.000455127	-2.59235	down	NM_153484.3	mRNA
mmu_gmr040317	0.00163194	-2.6005	down	XM_006505943.3	mRNA
mmu_gmr045905	0.00484336	-2.60749	down	XM_006514951.3	mRNA
mmu_bmr038529	0.00682046	-2.61721	down	XM_006503035.3	mRNA
mmu_gmr029338	0.0180427	-2.62293	down	NM_198092.2	mRNA
mmu_gmr039085	0.000183514	-2.62588	down	XM_006503928.2	mRNA
mmu_gmr068176	0.00100197	-2.62666	down	XM_011250786.2	mRNA
mmu_gmr069540	0.0238365	-2.6272	down	XM_017313470.1	mRNA
mmu_gmr006264	0.00140469	-2.62872	down	NM_001168277.1	mRNA
mmu_gmr035785	0.00509235	-2.6317	down	XM_006498357.3	mRNA
mmu_gmr051398	0.0235381	-2.6319	down	XM_006524359.2	mRNA
mmu_bmr067252	0.00320546	-2.63292	down	XM_011249187.1	mRNA
mmu_gmr004826	0.00268451	-2.63309	down	NM_001160261.1	mRNA
mmu_gmr020549	0.00297772	-2.63971	down	NM_026884.1	mRNA
mmu_bmr056186	0.00630649	-2.64164	down	XM_006532452.2	mRNA
mmu_gmr029272	0.000715254	-2.64513	down	NM_194355.2	mRNA
mmu_gmr069534	0.0351076	-2.64836	down	XM_017313464.1	mRNA
mmu_gmr024713	0.00482455	-2.65381	down	NM_145572.2	mRNA
mmu_gmr009534	0.009446	-2.65449	down	NM_001287261.1	mRNA
mmu_gmr027817	0.000312887	-2.665	down	NM_176832.2	mRNA
mmu_gmr007885	0.000507771	-2.66835	down	NM_001252526.1	mRNA
mmu_gmr045936	0.0316687	-2.67247	down	XM_006515013.3	mRNA
mmu_gmr026884	0.00371796	-2.67383	down	NM_172723.4	mRNA
mmu_bmr048567	0.000357194	-2.68668	down	XM_006519490.2	mRNA
mmu_gmr069537	0.0237793	-2.68959	down	XM_017313467.1	mRNA
mmu_gmr075267	0.0104332	-2.6966	down	XM_017319716.1	mRNA
mmu_gmr027214	0.00222697	-2.69959	down	NM_173406.3	mRNA
mmu_gmr039089	5.84623e-05	-2.70166	down	XM_006503932.3	mRNA
mmu_bmr021710	0.00412445	-2.70611	down	NM_028708.2	mRNA
mmu_gmr063596	0.0275044	-2.70921	down	XM_011243163.2	mRNA
mmu_gmr012546	0.00178778	-2.71223	down	NM_007755.5	mRNA
mmu_gmr052437	0.000166538	-2.71603	down	XM_006526204.3	mRNA
mmu_gmr052439	0.000960314	-2.7222	down	XM_006526206.1	mRNA
mmu_bmr015900	0.00282783	-2.72269	down	NM_011356.4	mRNA
mmu_bmr020878	0.0160159	-2.72296	down	NM_027348.1	mRNA
mmu_gmr075564	0.0407044	-2.72972	down	XM_017320028.1	mRNA
mmu_gmr019595	0.00514937	-2.7311	down	NM_025734.2	mRNA
mmu_gmr039526	0.00230091	-2.7317	down	XM_006504669.2	mRNA
mmu_bmr047484	0.00362164	-2.73264	down	XM_006517419.3	mRNA
mmu_gmr062529	0.00379606	-2.73436	down	XM_011241425.2	mRNA
mmu_gmr021280	0.0122301	-2.73949	down	NM_027990.3	mRNA
mmu_gmr026231	7.40761e-05	-2.74079	down	NM_153168.2	mRNA
mmu_gmr052440	0.00170258	-2.74308	down	XM_006526207.3	mRNA
mmu_gmr049205	0.000449824	-2.74446	down	XM_006520744.1	mRNA
mmu_gmr061617	0.0030251	-2.74514	down	XM_011239866.2	mRNA
mmu_gmr074830	0.0046826	-2.75216	down	XM_017319267.1	mRNA
mmu_gmr052438	0.000212718	-2.75218	down	XM_006526205.1	mRNA
mmu_gmr017388	0.000245827	-2.75721	down	NM_017376.3	mRNA
mmu_gmr065009	0.000134885	-2.75754	down	XM_011245560.2	mRNA
mmu_gmr067202	0.000811847	-2.75828	down	XM_011249099.1	mRNA
mmu_gmr069538	0.048891	-2.75971	down	XM_017313468.1	mRNA
mmu_gmr035786	0.00489058	-2.76184	down	XM_006498358.3	mRNA
mmu_bmr029405	0.00258117	-2.76402	down	NM_198414.2	mRNA
mmu_gmr069536	0.0255216	-2.76634	down	XM_017313466.1	mRNA
mmu_gmr068179	0.00185899	-2.76713	down	XM_011250790.2	mRNA
mmu_gmr062459	0.00236162	-2.77056	down	XM_011241295.2	mRNA
mmu_gmr017480	9.02757e-05	-2.77338	down	NM_018769.3	mRNA
mmu_gmr052436	0.000256034	-2.7736	down	XM_006526203.3	mRNA
mmu_gmr065008	0.000142626	-2.77645	down	XM_011245559.1	mRNA
mmu_gmr061612	0.0295461	-2.7774	down	XM_011239860.2	mRNA
mmu_gmr065006	0.000668978	-2.78379	down	XM_011245557.2	mRNA
mmu_gmr029337	0.0351951	-2.79459	down	NM_198091.2	mRNA
mmu_gmr065007	0.00021806	-2.79473	down	XM_011245558.2	mRNA
mmu_gmr053016	0.000582798	-2.79474	down	XM_006527078.3	mRNA
mmu_bmr021739	0.0033602	-2.79503	down	NM_028746.3	mRNA
mmu_gmr005465	0.00181323	-2.81612	down	NM_001163746.1	mRNA
mmu_gmr077176	0.000617364	-2.81889	down	XM_017321712.1	mRNA
mmu_gmr035778	0.00935015	-2.8197	down	XM_006498350.3	mRNA
mmu_gmr043140	0.022039	-2.82836	down	XM_006510480.1	mRNA
mmu_gmr010220	0.0182928	-2.83641	down	NM_001290734.1	mRNA
mmu_gmr069531	0.0312117	-2.83955	down	XM_017313461.1	mRNA
mmu_gmr068175	0.000629149	-2.84566	down	XM_011250785.2	mRNA
mmu_gmr073630	0.0036114	-2.8577	down	XM_017317819.1	mRNA
mmu_bmr029368	0.00184963	-2.85827	down	NM_198168.3	mRNA
mmu_gmr010456	0.000847708	-2.87388	down	NM_001291156.1	mRNA
mmu_gmr067847	0.0051391	-2.8792	down	XM_011250203.2	mRNA
mmu_gmr061613	0.00884129	-2.89792	down	XM_011239861.2	mRNA
mmu_gmr009911	0.0066808	-2.91103	down	NM_001289877.1	mRNA
mmu_gmr063221	0.024959	-2.91123	down	XM_011242577.2	mRNA
mmu_gmr056853	0.00876727	-2.91428	down	XM_006533515.3	mRNA
mmu_gmr007884	0.00112149	-2.92151	down	NM_001252525.1	mRNA
mmu_gmr056854	0.00363428	-2.92813	down	XM_006533516.3	mRNA
mmu_gmr015635	0.0131561	-2.92826	down	NM_011067.3	mRNA
mmu_gmr066004	0.000412575	-2.93475	down	XM_011247246.2	mRNA
mmu_gmr028299	0.000701129	-2.94521	down	NM_177741.3	mRNA
mmu_gmr009914	0.0156364	-2.94625	down	NM_001289878.1	mRNA
mmu_gmr047838	0.0333997	-2.94787	down	XM_006518321.2	mRNA
mmu_bmr029367	0.0023121	-2.94954	down	NM_198168.3	mRNA
mmu_gmr061618	0.0169935	-2.95392	down	XM_011239867.2	mRNA
mmu_gmr068174	0.00223623	-2.96209	down	XM_011250784.2	mRNA
mmu_gmr012209	0.00497859	-2.96235	down	NM_007408.3	mRNA
mmu_gmr061611	0.0387265	-2.96661	down	XM_011239859.2	mRNA
mmu_gmr053017	0.000133301	-2.9734	down	XM_006527079.3	mRNA
mmu_gmr055481	0.006581	-2.98448	down	XM_006531290.3	mRNA
mmu_gmr061614	0.00888468	-2.98625	down	XM_011239862.2	mRNA
mmu_gmr075483	0.03218	-2.99345	down	XM_017319947.1	mRNA
mmu_bmr062620	0.00930428	-2.99917	down	XM_011241583.2	mRNA
mmu_gmr006074	3.7451e-05	-3.00295	down	NM_001166635.1	mRNA
mmu_gmr061619	0.037303	-3.01548	down	XM_011239868.2	mRNA
mmu_gmr069136	0.000290101	-3.02092	down	XM_017313062.1	mRNA
mmu_gmr013954	0.00170436	-3.02713	down	NM_009242.5	mRNA
mmu_bmr009941	0.0107183	-3.04042	down	NM_001290273.1	mRNA
mmu_bmr061743	0.00209591	-3.04112	down	XM_011240094.2	mRNA
mmu_gmr021851	0.0477847	-3.0455	down	NM_028878.3	mRNA
mmu_gmr020646	0.00502585	-3.05372	down	NM_027013.2	mRNA
mmu_gmr020290	3.84189e-05	-3.05622	down	NM_026524.4	mRNA
mmu_gmr042532	0.0451774	-3.05942	down	XM_006509483.1	mRNA
mmu_gmr015634	0.00747666	-3.06402	down	NM_011067.3	mRNA
mmu_gmr009912	0.00732223	-3.0907	down	NM_001289877.1	mRNA
mmu_gmr067822	0.00276201	-3.11266	down	XM_011250162.2	mRNA
mmu_gmr058895	0.00405978	-3.1185	down	XM_006538409.3	mRNA
mmu_gmr042332	0.00074899	-3.12092	down	XM_006509118.3	mRNA
mmu_gmr067668	0.00325418	-3.12589	down	XM_011249907.2	mRNA
mmu_gmr056736	0.000390022	-3.12735	down	XM_006533325.3	mRNA
mmu_gmr058364	0.00260586	-3.13308	down	XM_006537557.1	mRNA
mmu_bmr020805	0.0103348	-3.15326	down	NM_027237.1	mRNA
mmu_gmr039762	0.0311403	-3.16561	down	XM_006505033.2	mRNA
mmu_gmr033923	0.00212598	-3.19429	down	XM_003945761.4	mRNA
mmu_bmr001635	0.0065191	-3.20394	down	NM_001037928.3	mRNA
mmu_gmr039683	0.0292548	-3.22257	down	XM_006504915.3	mRNA
mmu_gmr022175	0.01684	-3.2234	down	NM_029427.1	mRNA
mmu_gmr068884	0.000849357	-3.23251	down	XM_017312797.1	mRNA
mmu_gmr026234	0.000128672	-3.23259	down	NM_153170.3	mRNA
mmu_gmr056735	0.000112666	-3.23742	down	XM_006533324.3	mRNA
mmu_gmr016665	0.0276292	-3.2752	down	NM_013559.2	mRNA
mmu_bmr013182	0.0241926	-3.2815	down	NM_008411.3	mRNA
mmu_gmr068885	0.000442146	-3.28418	down	XM_017312798.1	mRNA
mmu_gmr039682	0.0238931	-3.35079	down	XM_006504914.2	mRNA
mmu_gmr002775	0.0493358	-3.35084	down	NM_001081456.1	mRNA
mmu_gmr056549	0.0096603	-3.35106	down	XM_006533029.3	mRNA
mmu_gmr054153	0.00579134	-3.35139	down	XM_006529249.3	mRNA
mmu_gmr023188	0.0424013	-3.36335	down	NM_053216.2	mRNA
mmu_bmr060085	0.0263768	-3.38382	down	XM_006540597.1	mRNA
mmu_gmr061615	0.0362127	-3.40421	down	XM_011239864.2	mRNA
mmu_gmr064331	0.000852926	-3.40483	down	XM_011244302.1	mRNA
mmu_gmr039684	0.0302576	-3.43175	down	XM_006504916.2	mRNA
mmu_gmr047019	0.000719357	-3.43276	down	XM_006516631.3	mRNA
mmu_gmr015633	0.00669719	-3.44505	down	NM_011066.3	mRNA
mmu_gmr036652	0.0286344	-3.458	down	XM_006499801.2	mRNA
mmu_bmr014096	0.0104633	-3.4692	down	NM_009388.6	mRNA
mmu_gmr054154	0.00351532	-3.47562	down	XM_006529250.3	mRNA
mmu_gmr001252	0.0462292	-3.47772	down	NM_001033344.3	mRNA
mmu_gmr009913	0.012091	-3.49371	down	NM_001289878.1	mRNA
mmu_gmr059129	0.0487695	-3.49792	down	XM_006538816.2	mRNA
mmu_gmr019392	0.00730802	-3.56442	down	NM_025506.2	mRNA
mmu_gmr077803	0.000391761	-3.60317	down	XM_017322387.1	mRNA
mmu_gmr077802	0.0013642	-3.60894	down	XM_017322386.1	mRNA
mmu_gmr039761	0.0262365	-3.62915	down	XM_006505032.3	mRNA
mmu_gmr061797	0.00903221	-3.66654	down	XM_011240190.2	mRNA
mmu_bmr019424	0.0384726	-3.67868	down	NM_025540.2	mRNA
mmu_gmr015244	4.5755e-05	-3.72388	down	NM_010634.3	mRNA
mmu_gmr008560	6.90178e-05	-3.77975	down	NM_001272098.1	mRNA
mmu_gmr043653	0.000128583	-3.79493	down	XM_006511251.3	mRNA
mmu_bmr017006	0.00396107	-3.7954	down	NM_013917.2	mRNA
mmu_bmr025216	0.000196614	-3.80446	down	NM_146337.1	mRNA
mmu_gmr024855	0.000263632	-3.80483	down	NM_145938.4	mRNA
mmu_bmr075570	0.00976725	-3.81211	down	XM_017320034.1	mRNA
mmu_bmr043701	0.00395206	-3.82265	down	XM_006511334.3	mRNA
mmu_gmr043652	0.000354785	-3.84894	down	XM_006511250.3	mRNA
mmu_bmr002156	0.00348978	-3.85227	down	NM_001048167.1	mRNA
mmu_bmr029144	0.00485699	-3.86561	down	NM_183179.1	mRNA
mmu_gmr008559	9.4398e-05	-3.90855	down	NM_001272097.1	mRNA
mmu_gmr069513	0.000428511	-4.02037	down	XM_017313443.1	mRNA
mmu_gmr043651	0.000116533	-4.06502	down	XM_006511248.3	mRNA
mmu_gmr029477	0.000766188	-4.13421	down	NM_198673.2	mRNA
mmu_gmr022582	0.00314068	-4.23768	down	NM_030101.1	mRNA
mmu_gmr024668	0.0244343	-4.31571	down	NM_145525.3	mRNA
mmu_bmr015472	0.00180599	-4.35325	down	NM_010865.3	mRNA
mmu_bmr002854	0.00187975	-4.3589	down	NM_001081983.1	mRNA
mmu_gmr002837	0.00335454	-4.39457	down	NM_001081695.2	mRNA
mmu_gmr028121	0.00120635	-4.51752	down	NM_177448.4	mRNA
mmu_gmr034845	0.00394748	-4.75745	down	XM_006496867.1	mRNA
mmu_gmr008961	0.00141481	-4.87082	down	NM_001284197.1	mRNA
mmu_gmr060959	0.00179526	-5.00082	down	XM_011238823.2	mRNA
mmu_gmr076559	0.00164849	-5.00165	down	XM_017321060.1	mRNA
mmu_gmr017650	0.00227722	-5.11606	down	NM_019448.4	mRNA
mmu_gmr076976	0.00573582	-5.12617	down	XM_017321503.1	mRNA
mmu_gmr040955	0.0354176	-5.14148	down	XM_006506930.3	mRNA
mmu_gmr001214	0.0267142	-5.16428	down	NM_001033302.2	mRNA
mmu_gmr062716	0.000837745	-5.22083	down	XM_011241737.1	mRNA
mmu_gmr027143	0.00110625	-5.28574	down	NM_173029.3	mRNA
mmu_bmr014936	0.000630932	-5.45367	down	NM_010299.3	mRNA
mmu_bmr067248	0.0094295	-5.95509	down	XM_011249180.2	mRNA
mmu_bmr011096	0.0171227	-5.96193	down	NM_001303244.1	mRNA
mmu_gmr053061	0.00158405	-6.08966	down	XM_006527152.2	mRNA
mmu_bmr007337	0.000209565	-6.09206	down	NM_001199736.1	mRNA
mmu_bmr029365	0.00555729	-6.12265	down	NM_198166.3	mRNA
mmu_bmr005860	0.00180929	-6.55472	down	NM_001164797.1	mRNA
mmu_bmr064874	6.74785e-05	-6.56447	down	XM_011245291.1	mRNA
mmu_gmr008963	0.000106437	-6.62576	down	NM_001284199.1	mRNA
mmu_gmr023723	0.0416611	-6.80534	down	NM_133862.2	mRNA
mmu_gmr015468	0.00565135	-6.81292	down	NM_010861.3	mRNA
mmu_gmr053063	0.0010224	-6.86728	down	XM_006527154.2	mRNA
mmu_gmr053060	0.00211201	-7.03906	down	XM_006527151.2	mRNA
mmu_gmr028915	0.000559912	-7.1059	down	NM_181348.4	mRNA
mmu_gmr074026	0.00255188	-7.16174	down	XM_017318226.1	mRNA
mmu_gmr040445	0.00136656	-7.28705	down	XM_006506139.2	mRNA
mmu_bmr015467	0.0384244	-7.2925	down	NM_010859.2	mRNA
mmu_gmr028340	6.72405e-05	-7.32535	down	NM_177787.4	mRNA
mmu_gmr053062	0.000552607	-7.34796	down	XM_006527153.2	mRNA
mmu_gmr053057	0.00123216	-7.4384	down	XM_006527146.1	mRNA
mmu_gmr077540	0.000444335	-7.70078	down	XM_017322114.1	mRNA
mmu_gmr074028	0.00346818	-7.75875	down	XM_017318228.1	mRNA
mmu_gmr069434	0.00383684	-7.7946	down	XM_017313364.1	mRNA
mmu_gmr053056	0.000618845	-7.82843	down	XM_006527145.1	mRNA
mmu_gmr074029	0.00282913	-7.90906	down	XM_017318229.1	mRNA
mmu_gmr053058	0.00027588	-7.94238	down	XM_006527147.2	mRNA
mmu_gmr043589	0.000428221	-8.01888	down	XM_006511171.3	mRNA
mmu_gmr074027	0.00221527	-8.03613	down	XM_017318227.1	mRNA
mmu_gmr037548	0.00875212	-8.19127	down	XM_006501375.3	mRNA
mmu_gmr053059	0.00134462	-8.37418	down	XM_006527149.2	mRNA
mmu_gmr013410	0.0178666	-8.46805	down	NM_008664.2	mRNA
mmu_gmr043588	8.24794e-05	-8.51479	down	XM_006511170.3	mRNA
mmu_gmr053055	0.00136477	-8.52178	down	XM_006527144.2	mRNA
mmu_gmr054760	0.00602156	-8.54425	down	XM_006530186.3	mRNA
mmu_gmr074030	0.000554682	-8.6158	down	XM_017318230.1	mRNA
mmu_bmr014295	0.0233058	-8.83986	down	NM_009608.4	mRNA
mmu_gmr038165	0.0305376	-8.84384	down	XM_006502320.2	mRNA
mmu_gmr043590	9.93898e-05	-8.98899	down	XM_006511172.3	mRNA
mmu_gmr028745	9.32138e-05	-9.02616	down	NM_178738.3	mRNA
mmu_gmr074748	0.0263856	-9.97637	down	XM_017319185.1	mRNA
mmu_bmr012573	0.00309341	-10.4184	down	NM_007789.3	mRNA
mmu_gmr019503	0.00586744	-10.4337	down	NM_025631.3	mRNA
mmu_gmr036753	0.0198314	-10.966	down	XM_006500007.1	mRNA
mmu_bmr061432	8.81694e-05	-11.0298	down	XM_011239565.2	mRNA
mmu_bmr014384	0.0373166	-11.0851	down	NM_009704.4	mRNA
mmu_gmr011946	0.0104867	-11.2696	down	NM_001316664.1	mRNA
mmu_gmr042103	0.0237646	-11.6231	down	XM_006508727.3	mRNA
mmu_gmr042104	0.0178073	-12.378	down	XM_006508728.3	mRNA
mmu_gmr037547	0.00394149	-12.6302	down	XM_006501374.3	mRNA
mmu_bmr064876	0.000437126	-13.7347	down	XM_011245299.2	mRNA
mmu_gmr052210	0.000359417	-14.8837	down	XM_006525897.3	mRNA
mmu_bmr014100	0.00218138	-17.3417	down	NM_009393.2	mRNA
mmu_gmr052209	0.00040927	-22.454	down	XM_006525896.3	mRNA
mmu_gmr052208	4.43606e-05	-22.901	down	XM_006525895.3	mRNA
mmu_gmr024370	2.27669e-05	-26.8452	down	NM_144867.2	mRNA
