# Supplementary material for: Microarray Analysis of lncRNA and mRNA Reveals Enhanced Lipolysis Along With Metabolic Remodeling in Mice Infected With Larval Echinococcus granulosus
Source: Front Physiol. 2020 Aug 21;11:1078. doi: 10.3389/fphys.2020.01078 (PMC7472464; doi:10.3389/fphys.2020.01078)
Supplement: Supplementary file 10 [file Table_5.XLSX]

## Sheet: Sheet1
TABLE S5 Go enrichment analysis of mRNAs.
Term ID	Term description	GeneSymbols	P value	FDR
GO:0005576	extracellular region	Myoc;Fgfbp1;Adamts18;Bpifb3;Gpi1;Lama1;Fgf18;Sfrp4;Serpine1;Lcn2;Fgf1;Dkk3;Mmp9;Col8a1;Nrg1;Lamb3;Sectm1b;Cxcl1;Tnfrsf11b;Il1b;Gpc5;Sdc4;Ncan;Cd59b;Tfpi;Uts2b;Serpina3m;Angptl4;Cck;Frzb;Mup3;Prss35;Ndp;Gzma;Ltf;Cyr61;Cpa6;Fam19a4;Ccbe1;Col28a1;Chsy1;Ceacam10;Bpifb2;Gdf3;Brinp3;1500015O10Rik;Fbn2;Sparc;Pigr;Svs6;Alkal2;Mcam;Il12b;Lama3;Olfm4;Hsph1;Fgg;Habp2;Wfdc21;Thbs1;Chad;Nrg4;Hpse2;Adamts4;Mia…	1.89897e-10	5.77287e-08
GO:0005578	proteinaceous extracellular matrix	Adamts18;Lama1;Fgf1;Mmp9;Col8a1;Lamb3;Gpc5;Tnfrsf11b;Myoc;Ncan;Angptl4;Cyr61;Cpa6;Ccbe1;Col28a1;Fbn2;Sparc;Lama3;Chad;Hpse2;Spock2;Adamts4;Col17a1;Wnt5b;Adamts20	1.16009e-08	1.76334e-06
GO:0005886	plasma membrane	Fcgr4;Kcnc2;Kcnk10;Slc23a1;Dlgap1;Lypd6b;Sez6l;Kcng4;Cpeb1;Gria4;Gprc5a;Ly6g6e;Ackr4;Ntng1;Lgr5;Nkd2;Adcy10;Slc36a2;Adap1;Cdh3;Ccr2;Ffar2;Cdh10;Net1;Hcar2;Clec2f;Atp1a3;Slc34a2;Olfm4;Pkp1;Klra2;Vmn1r46;Nrg4;Syt12;Adgrl3;Olfr510;Gpr85;Psd2;Alox15;Fgfbp1;Cxcr1;Grin2b;Gpi1;Fat2;Rab44;Perp;Olfr645;Kcnc3;Kcnn1;Cd177;Spire1;Unc93a;Grik3;Mst1r;Mrap;Kcnh1;Sh2b2;Trabd2b;Mcam;Ntsr2;Hcrtr1;Hcar1;Plch2;Kcnb1…	7.06739e-08	7.16162e-06
GO:0006629	lipid metabolic process	Ldlr;Alox15;Mid1ip1;Alox12e;Acsm3;Soat2;Fads3;Ces1d;Aloxe3;Fabp5;Acly;Jazf1;Fam57b;St8sia1;Elovl3;Scd2;Cyp51;Fdps;Pck1;Dgat2;Agpat4;Pnpla5;Gm2a;Plch2;Mogat2;Plcd4;Lss;Pmvk	4.1066e-07	0.000637756
GO:0016020	membrane	Fcgr4;Myo19;Kcnc2;Slc23a1;Dlgap1;Lama1;Lypd6b;Sez6l;Kcng4;Dpagt1;Slitrk3;Clgn;Cpeb1;Tmem107;Gria4;Gprc5a;Ly6g6e;Ackr4;Areg;Tlcd2;Cyp2e1;Ntng1;Marc1;Lgr5;Nkd2;Ckmt1;Slc15a5;Slc25a26;Adcy10;Actc1;Slc36a2;Nat8;Tpsg1;Atp2c2;Cd207;Cdh3;Kif1b;Ccr2;Coq10b;Ffar2;Cdh10;Dgat2;Hcar2;Upk3a;Atp1a3;Slc34a2;Sln;Klra2;Vmn1r46;Tmem184b;Nrg4;Syt12;Adgrl3;B3galt2;Trem1;Olfr510;Gpr85;Psd2;Alox15;Apol8;Fgfbp1;Cxcr1;S…	4.25873e-07	3.23664e-05
GO:0005509	calcium ion binding	Ldlr;Myl2;Anxa8;Efcab7;Clgn;Fat2;Casq2;Ncan;Efcab1;Padi4;Syt9;Ccbe1;Nkd2;Chordc1;Selp;Cdh3;Fbn2;Sparc;Cdh10;Habp2;Capsl;Thbs1;Clstn2;Syt12;Myl3;Spock2;Adgrl3;Plch2;Tnnc1;Plcd4	7.88983e-06	0.00396069
GO:0010811	positive regulation of cell-substrate adhesion	Alox15;Prkce;Thbs1;Spock2;Cyr61;Spp1;Col8a1	2.48535e-05	0.0192988
GO:0060048	cardiac muscle contraction	Actc1;Myl2;Myl3;Myh7;Tnnc1;Atp1a3;Casq2	5.19869e-05	0.0269119
GO:0030673	axolemma	Kcnc2;Kcnh1;Ank1;Kcnc3;Nrg1	6.10927e-05	0.00371444
GO:0046872	metal ion binding	Myl2;Alox12e;Dnmt3l;Bbox1;Mmp9;Cpeb1;Cyp2e1;Jazf1;Ltf;Mss51;Nkd2;Adcy10;Atp2c2;Cdh3;Cdh10;Zik1;Atp1a3;Wdfy1;Adgrl3;Adamdec1;Arg1;Chn1;Thg1l;Alox15;Adamts18;Acsm3;Grin2b;Cbs;Scnm1;Topaz1;Piwil2;Hmgcll1;Myoc;Abat;Cpa6;Pdlim3;Trim6;Sik1;Trabd2b;Sparc;Fdps;Cyp2f2;Fgg;Capsl;Plch2;Tnnc1;Adamts20;Vdr;Anxa8;Npas2;Hephl1;Tssk1;Prkd1;Nudt7;Cisd3;Zfp697;Chsy1;Dtna;Cyp51;Adam1b;Usp2;Zfp91;Prkce;Adamts4;P4ha2…	8.05817e-05	0.0173693
GO:0007155	cell adhesion	Cldn11;Lama1;Fat2;Col8a1;Lamb3;Ncan;Perp;Cyr61;Cd177;Col28a1;Cuzd1;Selp;Cdh3;Cdh10;Mcam;Tenm2;Lama3;Pkp1;Olfm4;Klra2;Prkce;Clstn2;Thbs1;Adam23;Spp1	0.000102248	0.039698
GO:0005249	voltage-gated potassium channel activity	Kcnc2;Kcng2;Kcnh1;Kcng4;Kcnc3;Kcnh7;Kcnv2;Kcnb1	0.000126667	0.0173693
GO:0005216	ion channel activity	Kcnc2;Grin2b;Kcnb1;Kcnh1;Cacna1a;Kcng4;Trpm6;Kcnc3;Gria4;Kcnh7;Kcnv2;Grik3;Gabrp	0.000138401	0.0173693
GO:0071805	potassium ion transmembrane transport	Kcnc2;Kcnk10;Kcng2;Kcnh1;Kcng4;Kcnc3;Kcnh7;Kcnv2;Kcnb1	0.000159339	0.0472597
GO:0045475	locomotor rhythm	Usp2;Mup1;Ciart;Npas2	0.000199277	0.0472597
GO:0050840	extracellular matrix binding	Thbs1;Spock2;Sparc;Cyr61;Spp1	0.000214759	0.0215618
GO:0055010	ventricular cardiac muscle tissue morphogenesis	Myl2;Myl3;Myh7;Tnnc1;Foxc1	0.000236467	0.0472597
GO:0042593	glucose homeostasis	Adra2a;Gpi1;Mup1;Sh2b2;Tfap2b;Cacna1a;Ppp1r3g;Pck1;Ffar2;Kcnb1	0.00024345	0.0472597
GO:0005267	potassium channel activity	Kcnc2;Kcnk10;Kcnh1;Kcng4;Kcnc3;Kcnh7;Kcnv2;Kcnb1	0.000265307	0.0221974
GO:0090277	positive regulation of peptide hormone secretion	Tfr2;Rasl10b;Fgg	0.000282166	0.0486893
GO:0071546	pi-body	Tdrkh;Tdrd5;Piwil2	0.000300807	0.0152409
GO:0002063	chondrocyte development	Chsy1;Shox2;Fgf18;Runx2	0.000336326	0.0502971
GO:0016702	oxidoreductase activity, acting on single donors with incorporation of molecular oxygen, incorporation of two atoms of oxygen	Aloxe3;Alox15;Alox12e;P4ha2	0.00036015	0.0258279
GO:0006813	potassium ion transport	Kcnc2;Kcnh1;Kcnj16;Kcng4;Atp1a3;Kcnn1;Kcnc3;Kcnh7;Kcnv2;Kcnb1	0.000379038	0.0502971
GO:0006695	cholesterol biosynthetic process	Ces1d;Cyp51;Fdps;Lss;Pmvk	0.000388645	0.0502971
GO:0005737	cytoplasm	Myl2;Myo19;Alox12e;Dnmt3l;Slc23a1;Bbox1;Pank3;Cpeb1;Runx2;Areg;Ltf;Nkd2;Adcy10;Actc1;Adap1;Slc36a2;Cdh3;Kif1b;Cpeb2;Blzf1;Hunk;Net1;Slc34a2;Atp1a3;Pttg1;Ttc25;Chad;Stmn3;Ppp1r3g;Lrrc39;Map6;Rbfox3;Arg1;Chn1;Thg1l;Alox15;Bpifb3;Syde2;Gpi1;Cbs;Topaz1;Sfrp4;Serpine1;Piwil2;Hmgcll1;Sult1c1;Gys2;Myoc;Tdrd5;Kcnc3;Kcnn1;Spire1;Pdlim3;Adgb;Trim6;Lce1l;Cdca7;Mpv17l;Sik1;Sh2b2;Nlrp1b;Lce1m;Sparc;Fdps;Dusp2…	0.000408133	0.0159173
GO:0016021	integral component of membrane	Fcgr4;Kcnc2;Olfr1383;Slc23a1;Sez6l;Kcng4;Dpagt1;Slitrk3;Clgn;Tmem107;Gria4;Gprc5a;Ackr4;Areg;Tlcd2;Marc1;Lgr5;Slc15a5;Slc25a26;Slc36a2;Nat8;Tpsg1;Atp2c2;Cd207;Cdh3;Ccr2;Ffar2;Cdh10;Dgat2;Hcar2;Upk3a;Atp1a3;Slc34a2;Sln;Klra2;Vmn1r46;Tmem184b;Nrg4;Syt12;Adgrl3;B3galt2;Trem1;Olfr510;Gpr85;Psd2;Olfr122;Cxcr1;Soat2;Grin2b;Sfrp4;Fat2;Perp;Olfr645;Tmem182;Ackr1;Kcnc3;Kcnn1;Fam57b;Unc93a;Grik3;Mst1r;Mpv1…	0.000432822	0.0159173
GO:0045669	positive regulation of osteoblast differentiation	Fbn2;Trp63;Ltf;Cyr61;Prkd1;Id4;Runx2	0.000439473	0.0518027
GO:0005251	delayed rectifier potassium channel activity	Kcng4;Kcnh1;Kcnc2;Kcnb1	0.000455445	0.0285792
GO:0045211	postsynaptic membrane	Syne1;Shank2;Kcnc2;Clstn2;Grin2b;Kcnb1;Kcnh1;Dlgap1;Ank1;Gria4;Tenm2;Cpeb1;Grik3;Gabrp	0.000471235	0.0159173
GO:0006811	ion transport	Kcnc2;Hephl1;Grin2b;Slc23a1;Lcn2;Kcng4;Gria4;Gabrp;Atp6v1c2;Slc5a9;Cacna1a;Kcnj16;Trpm6;Kcnc3;Kcnn1;Ltf;Kcnh7;Grik3;Atp2c2;Kcnh1;Slc34a2;Atp1a3;Slco1a5;Kcnv2;Kcnb1	0.000518755	0.0518027
GO:0043046	DNA methylation involved in gamete generation	Tdrkh;Tdrd5;Piwil2;Dnmt3l	0.000530207	0.0518027
GO:0018149	peptide cross-linking	Lce1l;Dsp;Thbs1;Lce1m;Lce1i;Evpl	0.000533704	0.0518027
GO:0005811	lipid droplet	Alox15;Plin2;Pnpla5;Ces1d;Gapdh;Dgat2;Lss	0.000598643	0.0181987
GO:0019372	lipoxygenase pathway	Aloxe3;Alox15;Alox12e	0.000656743	0.0599954
GO:0005615	extracellular space	Ldlr;Gpi1;Mup1;Lama1;Sfrp4;Serpine1;Lcn2;Fgf1;Dkk3;Mmp9;Col8a1;Nrg1;Cxcl1;Tnfrsf11b;Il1b;Myoc;Cd59b;Tfpi;Cck;Serpina3m;Angptl4;Frzb;Mup3;Areg;Ndp;Ltf;Cyr61;Cpa6;Ccbe1;Moxd1;Actc1;Gdf3;1500015O10Rik;Selp;Sparc;Pigr;Mcam;Il12b;Fgg;Olfm4;Serpinh1;Wfdc21;Thbs1;Nrg4;Adamts4;C8a;Wnt5b;Sst;Adamts20;Spp1;Arg1;Angptl1;Orm3	0.000736486	0.018742
GO:0001533	cornified envelope	Lce1l;Dsp;Lce1m;Lce1i;Evpl;Sprr2k	0.000739814	0.018742
GO:0030216	keratinocyte differentiation	Lce1l;Dsp;Lce1m;Trp63;Lce1i;Evpl;Sprr2k	0.000871785	0.0752156
GO:0014883	transition between fast and slow fiber	Tnnc1;Myh7;Tnnt1	0.000923948	0.0755206
GO:0034116	positive regulation of heterotypic cell-cell adhesion	Alox15;Il1b;Fgg	0.00125114	0.0971513
GO:0004222	metalloendopeptidase activity	Adamts18;Adamts4;Trabd2b;Adamdec1;Adam23;Adamts20;Adam1b;Mmp9	0.00143582	0.0726428
GO:0005506	iron ion binding	Alox15;Alox12e;Cyp51;Bbox1;Lcn2;Cyp2e1;P4ha2;Cyp2f2;Ltf;Aloxe3	0.00144707	0.0726428
GO:0006094	gluconeogenesis	Gpi1;Gapdh;Pck1;Per2	0.00157003	0.109052
GO:0055003	cardiac myofibril assembly	Actc1;Myl2;Srf	0.00164289	0.109052
GO:0005515	protein binding	Kcnc2;Dnmt3l;Lama1;Clgn;Banp;Cpeb1;Tnfrsf11b;Gprc5a;Runx2;Gria4;Ntng1;Ckmt1;Adcy10;Actc1;Atp2c2;Kif1b;Cpeb2;Blzf1;Ccr2;Net1;Upk3a;Pkp1;Olfm4;Wdfy1;Spry3;Adgrl3;Wnt5b;Stmn3;Rbfox3;Lrrfip2;Chn1;Grin2b;Gpi1;Serpine1;Lcn2;Tef;Piwil2;Myoc;Cck;Meig1;Grik3;Pdlim3;Trim6;Mpv17l;Sik1;Sh2b2;Sparc;Id4;Il12b;Hcrtr1;Kcnb1;Ddx60;Vdr;Cldn11;Npas2;Tdrkh;Gzmb;Per2;Vps16;Tssk1;Rasl10b;Cspg4;Gapdh;Fgf1;Prkd1;Nrg1;Ki…	0.00168398	0.0768507
GO:0030855	epithelial cell differentiation	Ces1d;Upk1b;Trp63;Six1;Upk3a	0.00179979	0.109052
GO:0010595	positive regulation of endothelial cell migration	Thbs1;Sparc;Fgf1;Prkd1;Ccbe1	0.00179979	0.109052
GO:0019835	cytolysis	C8a;Gzmb;Gzma;Mmd	0.00182572	0.109052
GO:0019915	lipid storage	Gm2a;Dgat2;Plin2;Ffar2	0.00182572	0.109052
GO:0034765	regulation of ion transmembrane transport	Kcnc2;Kcnh1;Cacna1a;Kcnj16;Kcng4;Kcnc3;Kcnh7;Kcnv2;Kcnb1	0.00200759	0.112641
GO:0005244	voltage-gated ion channel activity	Kcnc2;Kcnh1;Cacna1a;Kcnj16;Kcng4;Kcnc3;Kcnh7;Kcnv2;Kcnb1	0.00204756	0.0856562
GO:0051258	protein polymerization	Mid1ip1;Fgg;Casq2	0.00210341	0.112641
GO:0090331	negative regulation of platelet aggregation	Fgg;Adamts18;Abat	0.00210341	0.112641
GO:1990124	messenger ribonucleoprotein complex	Pkp1;Cpeb1;Cpeb2	0.00223783	0.0523307
GO:0030335	positive regulation of cell migration	Myoc;Adra2a;Thbs1;Akt2;Wnt5b;Cyr61;Fgf1;Mcam;Cpeb1;Il1b;Tiam1	0.00230727	0.11944
GO:0043005	neuron projection	Kcnc2;Grin2b;Gpi1;Trp63;Cpeb1;Abat;Kalrn;Anks1;Kif1b;Cpeb2;Ank1;Tenm2;Map2;Shank2;Stmn4;Stmn3;Map6;Arg1;Kcnb1	0.00255828	0.0543007
GO:0007019	microtubule depolymerization	Stmn4;Stmn3;Kif2c	0.00263656	0.132083
GO:0031012	extracellular matrix	Dsp;Thbs1;Adamts4;Fbn2;Lama1;Serpine1;Ndp;Cspg4;Gapdh;Cyr61;Mmp9;Col8a1;Myoc;Lama3;Col28a1	0.00267931	0.0543007
GO:0001958	endochondral ossification	Cbs;Fgf18;Runx2;Foxc1	0.00276335	0.134109
GO:0042995	cell projection	Tekt2;Kcnc2;Efcab7;Tssk1;Cspg4;Tmem107;Gria4;Myoc;Ly6g6e;Cacna1a;Kcnc3;Adcy10;Kcnh1;Dtna;Unc5a;Ffar2;Rpgr;Tenm2;Map2;Shank2;Cys1;Ttc25;Stmn4;Aurka;Adgrl3;Stmn3;Poc1a;Spp1;Psd2;Kcnb1	0.00318028	0.0604253
GO:0050995	negative regulation of lipid catabolic process	Il1b;Hcar2;Adra2a	0.00324588	0.142191
GO:0001968	fibronectin binding	Sdc4;Myoc;Mmp9;Thbs1	0.00334695	0.116407
GO:0030018	Z disc	Synpo2l;Grin2b;Myom2;Myh7;Ank1;Igfn1;Pdlim3;Casq2	0.00345029	0.0616992
GO:0030145	manganese ion binding	Adcy10;Me1;Pck1;Arg1;Nudt7	0.00348277	0.116407
GO:0008083	growth factor activity	Gdf3;Nrg4;Gpi1;Mia;Fgf18;Areg;Fgf1;Cxcl1;Il12b	0.00348437	0.116407
GO:0008047	enzyme activator activity	Gm2a;Prkce;Wfdc21;Dnmt3l	0.00378028	0.116407
GO:0032809	neuronal cell body membrane	Kcnb1;Kcnc2;Unc5a;Kcnc3	0.00383033	0.0646813
GO:0007165	signal transduction	Cxcr1;Fgf18;Htr1d;Rasl10b;Cspg4;Gpr25;Tnfrsf11b;Gprc5a;Arhgap21;Ackr4;Olfr645;Ackr1;Plcd4;Cyr61;Lgr5;Gdf3;Gpr35;Chn1;Sh2b2;Unc5a;Sparc;Ank1;Ccr2;Ffar2;Tenm2;Ppp2r5b;Hcar2;Fgg;Ntsr2;Vmn1r46;Hcrtr1;Spock2;Adgrl3;Hcar1;Plch2;Olfr594;Wnt5b;Olfr510;Tiam1;Gpr85	0.00383522	0.142191
GO:0005978	glycogen biosynthetic process	Akt2;Per2;Gys2	0.0039346	0.142191
GO:0055085	transmembrane transport	Kcnc2;Slc5a9;Slc25a26;Slc23a1;Slco1a5;Kcnh1;Cacna1a;Slc16a12;Kcng4;Trpm6;Slc25a48;Kcnc3;Kcnh7;Kcnv2;Slc2a5;Kcnb1;Slc15a5	0.00397186	0.142191
GO:0002934	desmosome organization	Perp;Dsp	0.0040286	0.142191
GO:0060750	epithelial cell proliferation involved in mammary gland duct elongation	Areg;Tfap2c	0.0040286	0.142191
GO:0051122	hepoxilin biosynthetic process	Aloxe3;Alox15	0.0040286	0.142191
GO:0006085	acetyl-CoA biosynthetic process	Acly;Acss2	0.0040286	0.142191
GO:0051135	positive regulation of NK T cell activation	Il12b;Hsph1	0.0040286	0.142191
GO:0072513	positive regulation of secondary heart field cardioblast proliferation	Six1;Tbx5	0.0040286	0.142191
GO:0060157	urinary bladder development	Trp63;Upk3a	0.0040286	0.142191
GO:2000766	negative regulation of cytoplasmic translation	Cpeb1;Cpeb2	0.0040286	0.142191
GO:0031982	vesicle	Cd59b;Kcnc2;Akt2;Sparc;Gapdh;Tkt;Spp1;Slc34a2;Il1b;Gprc5a	0.00411707	0.0646813
GO:0030170	pyridoxal phosphate binding	Cbs;Abat;Gpt2;Marc1;Csad	0.00414711	0.116407
GO:0035556	intracellular signal transduction	Adcy10;Prkce;Chn1;Sik1;Deptor;Nrg4;Sh2b2;Plch2;Tssk1;Akt2;Cspg4;Net1;Prkd1;Hunk;Plcd4;Tiam1;Kalrn	0.00417347	0.144031
GO:0032027	myosin light chain binding	Myoc;Myo19	0.00417397	0.116407
GO:0005604	basement membrane	Lama1;Sparc;Col17a1;Col8a1;Lamb3;Lama3;Col28a1	0.00432543	0.0646813
GO:0010628	positive regulation of gene expression	Ldlr;Vdr;Nat8;Pkp1;Mup1;Cdh3;Kif1b;Sfrp4;Serpine1;Lcn2;Akt2;Trim6;Egr1;Id4;Nrg1;Il1b;Runx2;Foxc1	0.00437362	0.147119
GO:0043025	neuronal cell body	Kcnc2;Grin2b;Vps16;Sez6l;Cpeb1;Gria4;Cck;Cacna1a;Kcnn1;Kalrn;Adcy10;Brinp3;Kcnh1;Atp1a3;Map2;Shank2;Sst;Rbfox3;Arg1;Tiam1;Psd2;Kcnb1	0.00446811	0.0646813
GO:0030198	extracellular matrix organization	Hpse2;Spock2;Mia;Adamts20;Cyr61;Mmp9;Tnfrsf11b	0.00454714	0.147119
GO:0090090	negative regulation of canonical Wnt signaling pathway	Frzb;Sfrp4;Wnt5b;Amer2;Dkk3;Egr1;Nkd2	0.00454714	0.147119
GO:0005234	extracellularly glutamate-gated ion channel activity	Grin2b;Grik3;Gria4	0.00494874	0.127258
GO:0048511	rhythmic process	Sik1;Npas2;Ciart;Grin2b;Tef;Per3;Dbp;Usp2	0.00495833	0.157149
GO:0031091	platelet alpha granule	Sparc;Fgg;Thbs1	0.00499968	0.0690865
GO:0005198	structural molecule activity	Krt23;Cldn11;Lce1l;Dsp;Lmnb1;Lce1m;Krt5;Lce1i;Evpl;Fgg	0.00507004	0.127258
GO:0008237	metallopeptidase activity	Adamts18;Adamts4;Trabd2b;Adamdec1;Adam23;Adamts20;Mmp9;Cpa6;Adam1b	0.0053878	0.128794
GO:0050873	brown fat cell differentiation	Nudt7;Mrap;Lamb3;Sh2b2	0.00553114	0.158495
GO:0050796	regulation of insulin secretion	Tfap2b;Il1b;Per2;Syt9	0.00553114	0.158495
GO:0050892	intestinal absorption	Vdr;Mogat2;Slco1a5	0.0055617	0.158495
GO:0043066	negative regulation of apoptotic process	Cbs;Trp63;Mmp9;Cd59b;Angptl4;Stk40;Tfap2b;Akt2;Cyr61;Ckmt1;Actc1;Nat8;Oog3;Aamdc;Prkce;Thbs1;Aurka;Six1;Adamts20;Spp1	0.00569661	0.158495
GO:0004970	ionotropic glutamate receptor activity	Grin2b;Grik3;Gria4	0.00584739	0.13005
GO:0072672	neutrophil extravasation	Trem1;Cd177	0.00596103	0.158495
GO:0008366	axon ensheathment	Cldn11;Nrg1	0.00596103	0.158495
GO:0010757	negative regulation of plasminogen activation	Serpine1;Thbs1	0.00596103	0.158495
GO:0030718	germ-line stem cell population maintenance	Piwil2;Tfap2c	0.00596103	0.158495
GO:0050996	positive regulation of lipid catabolic process	Il1b;Prkce	0.00596103	0.158495
GO:0030054	cell junction	Cldn11;Kcnc2;Grin2b;Dlgap1;Evpl;Fat2;Cpeb1;Gria4;Gabrp;Perp;Dsp;Arhgap21;Syt9;Kcnc3;Grik3;Misp;Kcnh1;Dtna;Tenm2;Hcar2;Pkp1;Shank2;Syt12;Adgrl3;Col17a1;Tiam1;Kcnb1	0.00609467	0.0755158
GO:0005977	glycogen metabolic process	Akt2;Stk40;Ppp1r3b;Gys2	0.00612345	0.158495
GO:0035115	embryonic forelimb morphogenesis	Shox2;Trp63;Runx2;Tbx5	0.00612345	0.158495
GO:0019956	chemokine binding	Ackr1;Ackr4	0.0061746	0.13005
GO:0004930	G-protein coupled receptor activity	Cxcr1;Sfrp4;Htr1d;Gpr25;Gprc5a;Ackr4;Frzb;Ackr1;Lgr5;Gpr35;Ccr2;Ffar2;Hcar2;Ntsr2;Vmn1r46;Hcrtr1;Adgrl3;Hcar1;Olfr510;Gpr85	0.00621755	0.13005
GO:0014731	spectrin-associated cytoskeleton	Ank1;Rhbg	0.0062187	0.0755158
GO:0008076	voltage-gated potassium channel complex	Kcnc2;Kcnh1;Kcng4;Kcnc3;Kcnv2;Kcnb1	0.00629673	0.0755158
GO:0043204	perikaryon	Grik3;Cck;Kcnc2;Cacna1a;Rbfox3;Ckmt1;Kcnb1;Ntsr2	0.00645858	0.0755158
GO:0001508	action potential	Grin2b;Kcnc2;Kcnb1	0.00650511	0.164337
GO:0001501	skeletal system development	Gdf3;Vdr;Ncan;Trp63;Mmp9;Runx2;Foxc1	0.00656079	0.164337
GO:0009636	response to toxic substance	Slc23a1;Ces1d;Htr1d;Cyp2f2;Trpm6	0.00667111	0.164448
GO:0004950	chemokine receptor activity	Ccr2;Gpr35;Ackr4	0.00683739	0.137295
GO:0003009	skeletal muscle contraction	Tnnc1;Myh7;Tnnt1	0.007538	0.168226
GO:0001829	trophectodermal cell differentiation	Tfap2c;Rbm46;Srf	0.007538	0.168226
GO:0032922	circadian regulation of gene expression	Ciart;Npas2;Per2;Per3;Usp2	0.00769181	0.168226
GO:0009986	cell surface	Ldlr;Fgfbp1;Fcgr4;Grin2b;Sfrp4;Cspg4;Sdc4;Cd59b;Tfpi;Areg;Ndp;Ltf;Mst1r;Tspan8;Kcnh1;Sparc;H2-Q2;Fgg;Ntsr2;Clstn2;Thbs1;Wnt5b;Kcnb1	0.00782935	0.0881526
GO:0098609	cell-cell adhesion	Dsp;Srf;Selp;Cdh3;Cyr61;Lama3;Pkp1	0.00797404	0.168226
GO:0030324	lung development	Tbx5;Slc23a1;Stk40;Fgf18;Sparc;Fgf1;Ccbe1	0.00797404	0.168226
GO:0051262	protein tetramerization	Trp63;Me1;Trpm6;Kcnc3	0.00814896	0.168226
GO:0007215	glutamate receptor signaling pathway	Grik3;Kcnb1	0.00823258	0.168226
GO:0051918	negative regulation of fibrinolysis	Serpine1;Thbs1	0.00823258	0.168226
GO:0055075	potassium ion homeostasis	Tfap2b;Upk3a	0.00823258	0.168226
GO:0055078	sodium ion homeostasis	Tfap2b;Upk3a	0.00823258	0.168226
GO:0010039	response to iron ion	Tfr2;Abat	0.00823258	0.168226
GO:0045542	positive regulation of cholesterol biosynthetic process	Fdps;Fgf1	0.00823258	0.168226
GO:0032611	interleukin-1 beta production	Nlrp1b;Il1b	0.00823258	0.168226
GO:0000976	transcription regulatory region sequence-specific DNA binding	Ciart;Zfp735;Per2;Nfe2;Egr1	0.00827946	0.159857
GO:0005577	fibrinogen complex	Fgg;Thbs1	0.00858585	0.0900034
GO:0005579	membrane attack complex	C8a;C7	0.00858585	0.0900034
GO:0048266	behavioral response to pain	Grin2b;Cacna1a;Thbs1	0.00866224	0.174707
GO:0006006	glucose metabolic process	Tfap2b;Hk2;Akt2;Pck1;Fabp5	0.00881632	0.175535
GO:0045202	synapse	Kcnc2;Grin2b;Dlgap1;Cpeb1;Nrg1;Gria4;Gabrp;Syt9;Kcnc3;Grik3;Adra2a;Kcnh1;Dtna;Cpeb2;Tenm2;Atp1a3;Shank2;Syt12;Tiam1;Kcnb1	0.00908503	0.0920617
GO:0008202	steroid metabolic process	Ldlr;Soat2;Cyp51;Cyp2e1;Fdps;Pmvk	0.00950226	0.180826
GO:0001662	behavioral fear response	Spire1;Grin2b;Cck;Kalrn	0.00971733	0.180826
GO:0007275	multicellular organism development	Vdr;Srf;Tssk1;Sfrp4;Tef;Trp63;Cspg4;Piwil2;Gapdh;Fgf1;Dkk3;Clgn;Banp;Tmem107;Kif26b;Frzb;Irx4;Akt2;Shox2;Tdrd5;Ntng1;Dbp;Ccbe1;Gdf3;Sik1;Tbx5;Hesx1;Unc5a;Boll;Nrarp;Wnt5b;Six1;Rbm11	0.0098596	0.180826
GO:0006937	regulation of muscle contraction	Tnnc1;Tnnt1;Casq2	0.00987947	0.180826
GO:0001964	startle response	Grin2b;Nrg1;Kcnh1	0.00987947	0.180826
GO:0008289	lipid binding	Alox15;Bpifb2;Bpifb3;Kcnh1;Paqr9;Sec14l4;Rbp7;Amer2;Ffar2;Tiam1;Osbpl6;Fabp5	0.00992865	0.184599
GO:0051897	positive regulation of protein kinase B signaling	Myoc;Thbs1;Mup1;AI464131;Nrg1;Mst1r	0.0100178	0.180826
GO:0055072	iron ion homeostasis	Tfr2;Ank1;Ltf;Lcn2	0.01057	0.180826
GO:0071394	cellular response to testosterone stimulus	Spp1;Mup1	0.0108286	0.180826
GO:0090286	cytoskeletal anchoring at nuclear membrane	Syne1;Sun3	0.0108286	0.180826
GO:0055062	phosphate ion homeostasis	Tfap2b;Sfrp4	0.0108286	0.180826
GO:0045187	regulation of circadian sleep/wake cycle, sleep	Per3;Hcrtr1	0.0108286	0.180826
GO:0032964	collagen biosynthetic process	Arg1;Serpinh1	0.0108286	0.180826
GO:0042596	fear response	Grin2b;Adra2a	0.0108286	0.180826
GO:0030823	regulation of cGMP metabolic process	Cbs;Thbs1	0.0108286	0.180826
GO:0034379	very-low-density lipoprotein particle assembly	Soat2;Ces1d	0.0108286	0.180826
GO:0002026	regulation of the force of heart contraction	Myl3;Myl2;Myh7	0.0111911	0.182945
GO:0048168	regulation of neuronal synaptic plasticity	Grin2b;Cpeb1;Kalrn	0.0111911	0.182945
GO:0016494	C-X-C chemokine receptor activity	Gpr35;Cxcr1	0.011211	0.187691
GO:0004629	phospholipase C activity	Plcd4;Plch2	0.011211	0.187691
GO:0043203	axon hillock	Aurka;Cck	0.0112899	0.104004
GO:0034993	LINC complex	Syne1;Sun3	0.0112899	0.104004
GO:0005861	troponin complex	Tnnc1;Tnnt1	0.0112899	0.104004
GO:0005546	phosphatidylinositol-4,5-bisphosphate binding	Alox15;Anxa8;Gsdme;Amer2;Syt9	0.0115095	0.187691
GO:0001503	ossification	Alox15;Fgf18;Ltf;Mmp9;Spp1;Foxc1	0.0116836	0.189007
GO:0043395	heparan sulfate proteoglycan binding	Hpse2;Gpc5;Atp1a3	0.01175	0.187691
GO:0097110	scaffold protein binding	Dsp;Grin2b;Kif1b;Trem1;Krt5	0.0122451	0.187691
GO:0004871	signal transducer activity	Cxcr1;Htr1d;Cspg4;Gpr25;Sectm1b;Gprc5a;Ackr4;Ackr1;Lgr5;Gpr35;Sh2b2;Ccr2;Ffar2;Hcar2;Ntsr2;Vmn1r46;Hcrtr1;Adgrl3;Hcar1;Plch2;Olfr510;Plcd4;Gpr85	0.0123383	0.187691
GO:0002931	response to ischemia	Egr1;Per2;Hk2	0.0125984	0.199347
GO:0006633	fatty acid biosynthetic process	Acsm3;Fads3;Acly;Elovl3;Scd2	0.0128605	0.199347
GO:0003785	actin monomer binding	Myl3;Myl2;Prkce	0.0132239	0.195247
GO:0042391	regulation of membrane potential	Kcnh1;Cacna1a;Kcnh7;Fam19a4;Grik3;Ntsr2	0.0135357	0.199347
GO:0010907	positive regulation of glucose metabolic process	Akt2;Mup1	0.0137348	0.199347
GO:0006817	phosphate ion transport	Slc34a2;Slc25a10	0.0137348	0.199347
GO:0032725	positive regulation of granulocyte macrophage colony-stimulating factor production	Il1b;Il12b	0.0137348	0.199347
GO:0045080	positive regulation of chemokine biosynthetic process	Egr1;Il1b	0.0137348	0.199347
GO:0051549	positive regulation of keratinocyte migration	Serpine1;Mmp9	0.0137348	0.199347
GO:0030206	chondroitin sulfate biosynthetic process	Chsy1;Chst13	0.0137348	0.199347
GO:0060351	cartilage development involved in endochondral bone morphogenesis	Shox2;Cbs	0.0137348	0.199347
GO:0030510	regulation of BMP signaling pathway	Tfap2b;Sfrp4	0.0137348	0.199347
GO:0031526	brush border membrane	Shank2;Slco1a5;Slc6a19;Trpm6;Slc34a2	0.0140134	0.121713
GO:0017158	regulation of calcium ion-dependent exocytosis	Syt12;Syt9;Cacna1a	0.0141022	0.202785
GO:0001848	complement binding	C8a;Cd59b	0.0142163	0.203903
GO:0072687	meiotic spindle	Cpeb1;Aurka	0.0143156	0.121713
GO:0005887	integral component of plasma membrane	Cldn11;Kcnc2;Kcnk10;Grin2b;Htr1d;Slc6a19;Nrg1;Sectm1b;Tnfrsf11b;Gpc5;Rhbg;Perp;Slc5a9;Slc7a13;Kcnj16;Vmn1r197;Kcnh7;Lgr5;Grik3;Tspan8;Tfr2;Adra2a;Gpr35;Cd207;Kcnh1;Slc2a5;Trabd2b;Ccr2;Tenm2;Hcrtr1;Slco1a5;Adgrl3;Slc16a12;Gpr85	0.0144134	0.121713
GO:0036126	sperm flagellum	Tekt2;Ak2;Rpgr;Tekt1	0.0155416	0.127693
GO:0070098	chemokine-mediated signaling pathway	Ackr1;Cxcl1;Gpr35;Foxc1	0.0155532	0.215606
GO:0006631	fatty acid metabolic process	Alox15;Alox12e;Acsm3;Fads3;Per2;Elovl3;Scd2;Aloxe3	0.0159468	0.215606
GO:0043087	regulation of GTPase activity	Adap1;Syde2;Stmn3;Chn1;Tiam1	0.0161598	0.215606
GO:0016459	myosin complex	Myl3;Myl2;Myo19;Myh7	0.0167134	0.133707
GO:0007283	spermatogenesis	Syne1;Pgm3;Cldn11;Adcy10;Dnmt3l;Tdrkh;Meig1;Tssk1;Tdrd5;Piwil2;Poc1a;Adam1b;Clgn;Boll;Tspan8	0.0167237	0.215606
GO:0002827	positive regulation of T-helper 1 type immune response	Ccr2;Il12b	0.0169375	0.215606
GO:0034145	positive regulation of toll-like receptor 4 signaling pathway	Wdfy1;Ltf	0.0169375	0.215606
GO:2000188	regulation of cholesterol homeostasis	Ldlr;Raly	0.0169375	0.215606
GO:0071398	cellular response to fatty acid	Ldlr;Ffar2	0.0169375	0.215606
GO:0010838	positive regulation of keratinocyte proliferation	Trp63;Cdh3	0.0169375	0.215606
GO:0090009	primitive streak formation	Gdf3;Srf	0.0169375	0.215606
GO:0051451	myoblast migration	Six1;Net1	0.0169375	0.215606
GO:0007270	neuron-neuron synaptic transmission	Cacna1a;Kif1b	0.0169375	0.215606
GO:0002526	acute inflammatory response	Cxcl1;Adra2a	0.0169375	0.215606
GO:0098742	cell-cell adhesion via plasma-membrane adhesion molecules	Adgrl3;Cd177	0.0169375	0.215606
GO:0050770	regulation of axonogenesis	Map2;Chn1;Cacna1a	0.0174029	0.217957
GO:0015758	glucose transport	Slc2a5;Klf15;Fabp5	0.0174029	0.217957
GO:0045182	translation regulator activity	Cpeb1;Cpeb2	0.017527	0.237799
GO:0008376	acetylgalactosaminyltransferase activity	Chsy1;Chsy3	0.017527	0.237799
GO:0030056	hemidesmosome	Col17a1;Lama3	0.0176486	0.137568
GO:0005720	nuclear heterochromatin	Vdr;Dnmt3l;Foxc1	0.0184295	0.140064
GO:0045600	positive regulation of fat cell differentiation	Wnt5b;Frzb;Gdf3;Aamdc	0.019147	0.22912
GO:0048791	calcium ion-regulated exocytosis of neurotransmitter	Syt12;Syt9;Cacna1a	0.0192007	0.22912
GO:0001525	angiogenesis	Mcam;Angptl4;Gpi1;Fgf18;Cspg4;Ccr2;Fgf1;Prkd1;Col8a1;Ccbe1	0.0197728	0.22912
GO:0007623	circadian rhythm	Npas2;Per2;Per3;Dbp;Id4	0.019979	0.22912
GO:0010954	positive regulation of protein processing	Ccbe1;Nkd2	0.0204234	0.22912
GO:0014049	positive regulation of glutamate secretion	Grin2b;Cck	0.0204234	0.22912
GO:0006071	glycerol metabolic process	Dgat2;Mogat2	0.0204234	0.22912
GO:0051901	positive regulation of mitochondrial depolarization	Cck;Myoc	0.0204234	0.22912
GO:0060294	cilium movement involved in cell motility	Tekt2;Tekt1	0.0204234	0.22912
GO:0071732	cellular response to nitric oxide	Kcnc2;Thbs1	0.0204234	0.22912
GO:0031110	regulation of microtubule polymerization or depolymerization	Stmn4;Stmn3	0.0204234	0.22912
GO:0043568	positive regulation of insulin-like growth factor receptor signaling pathway	AI464131;Cdh3	0.0204234	0.22912
GO:0043589	skin morphogenesis	Trp63;Srf	0.0204234	0.22912
GO:0034383	low-density lipoprotein particle clearance	Ldlr;Dgat2	0.0204234	0.22912
GO:0015630	microtubule cytoskeleton	Map2;Adcy10;Tuba3b;Mid1ip1;Aurka;Gapdh;Tekt1;Kif2c	0.0205078	0.152058
GO:0007565	female pregnancy	Adra2a;Cuzd1;H2-Q2	0.0210973	0.22912
GO:0032870	cellular response to hormone stimulus	Hcrtr1;Sik1;Adra2a	0.0210973	0.22912
GO:0016126	sterol biosynthetic process	Fdps;Cyp51;Pmvk	0.0210973	0.22912
GO:0019369	arachidonic acid metabolic process	Aloxe3;Alox15;Alox12e	0.0210973	0.22912
GO:0043113	receptor clustering	Pigr;Grin2b;Cacna1a	0.0210973	0.22912
GO:0044327	dendritic spine head	Syne1;Atp1a3	0.0212745	0.153987
GO:0007507	heart development	Myl2;Srf;Gm572;Tbx5;Irx4;Foxc1;Mmp9;Nrg1;Pdlim3;Adamts6	0.0214239	0.230341
GO:0007267	cell-cell signaling	Fgfbp1;Adra2a;Tbx5;Wnt5b;Nfe2;Sst;Cyr61	0.0215064	0.230341
GO:0045444	fat cell differentiation	Tfap2b;Tmem120b;Ffar2;Id4;Aloxe3	0.0220924	0.234996
GO:0045766	positive regulation of angiogenesis	Thbs1;Serpine1;Mmp9;Fgf1;Prkd1;Ccbe1;Il1b	0.0222885	0.23547
GO:0060170	ciliary membrane	Gpi1;Shank2;Efcab7	0.0223273	0.157849
GO:0006096	glycolytic process	Gpi1;Gapdh;Hk2	0.0230928	0.240349
GO:2000352	negative regulation of endothelial cell apoptotic process	Serpine1;Fgg;Angptl4	0.0230928	0.240349
GO:0008544	epidermis development	Trp63;Aloxe3;Evpl;Sprr2k	0.0232146	0.240349
GO:0002011	morphogenesis of an epithelial sheet	Lama1;Srf	0.0241795	0.242263
GO:0015718	monocarboxylic acid transport	Slc16a12;Slco1a5	0.0241795	0.242263
GO:0019432	triglyceride biosynthetic process	Dgat2;Mogat2	0.0241795	0.242263
GO:0061179	negative regulation of insulin secretion involved in cellular response to glucose stimulus	Mup1;Adra2a	0.0241795	0.242263
GO:0090181	regulation of cholesterol metabolic process	Ldlr;Dgat2	0.0241795	0.242263
GO:0030667	secretory granule membrane	Moxd1;Syt9;Cd177	0.0244313	0.165047
GO:0005637	nuclear inner membrane	Kcnh1;Tmem120b;Lmnb1	0.0244313	0.165047
GO:0060348	bone development	Chad;Myoc;Poc1a;Sparc	0.0246781	0.245674
GO:0019900	kinase binding	Per2;Myom2;Kif1b;Jakmip3;Per3;Tiam1	0.0248391	0.294376
GO:0008135	translation factor activity, RNA binding	Cpeb1;Cpeb2	0.0250088	0.294376
GO:0000900	translation repressor activity, nucleic acid binding	Cpeb1;Cpeb2	0.0250088	0.294376
GO:0005536	glucose binding	Hk2;Gys2	0.0250088	0.294376
GO:0042581	specific granule	Ltf;Olfm4	0.0251797	0.166405
GO:0048013	ephrin receptor signaling pathway	Tiam1;Anks1;Chn1	0.0251873	0.247369
GO:0007052	mitotic spindle organization	Aurka;Poc1a;Spc25	0.0251873	0.247369
GO:0051213	dioxygenase activity	Alox15;Alox12e;P4ha2;Bbox1;Aloxe3	0.0260539	0.294376
GO:0030971	receptor tyrosine kinase binding	Alkal2;Nrg1;Myoc;Tiam1	0.0261467	0.294376
GO:0030178	negative regulation of Wnt signaling pathway	Frzb;Nkd2;Trabd2b;Dkk3	0.0261961	0.247369
GO:0043406	positive regulation of MAP kinase activity	Fgf18;Mst1r;Fgf1;Adra2a	0.0261961	0.247369
GO:0005938	cell cortex	Akt2;Prkd1;Gys2;Spire1;Usp2;Fgg	0.0262646	0.169882
GO:0017147	Wnt-protein binding	Frzb;Trabd2b;Sfrp4	0.0263883	0.294376
GO:0046875	ephrin receptor binding	Tiam1;Anks1;Chn1	0.0263883	0.294376
GO:0031424	keratinization	Evpl;Cdh3;Sprr2k	0.0273805	0.247369
GO:0050772	positive regulation of axonogenesis	Shox2;Tiam1;Map6	0.0273805	0.247369
GO:0016322	neuron remodeling	Cspg4;Anks1	0.0281933	0.247369
GO:0042535	positive regulation of tumor necrosis factor biosynthetic process	Ccr2;Thbs1	0.0281933	0.247369
GO:0045995	regulation of embryonic development	Lama1;Lama3	0.0281933	0.247369
GO:0010469	regulation of receptor activity	Serpine1;Ppp2r5b	0.0281933	0.247369
GO:0048513	animal organ development	Nrg4;Six1	0.0281933	0.247369
GO:0032525	somite rostral/caudal axis specification	Gdf3;Nrarp	0.0281933	0.247369
GO:0032461	positive regulation of protein oligomerization	Cck;Trabd2b	0.0281933	0.247369
GO:0070269	pyroptosis	Gsdme;Nlrp1b	0.0281933	0.247369
GO:0003016	respiratory system process	Stk40;Ccbe1	0.0281933	0.247369
GO:0033690	positive regulation of osteoblast proliferation	Ltf;Cyr61	0.0281933	0.247369
GO:0010529	negative regulation of transposition	Piwil2;Dnmt3l	0.0281933	0.247369
GO:0009967	positive regulation of signal transduction	Akt2;Adamts20	0.0281933	0.247369
GO:0006779	porphyrin-containing compound biosynthetic process	Ank1;Rsad1	0.0281933	0.247369
GO:0001945	lymph vessel development	Ccbe1;Foxc1	0.0281933	0.247369
GO:0003197	endocardial cushion development	Thbs1;Tbx5	0.0281933	0.247369
GO:0035925	mRNA 3'-UTR AU-rich region binding	Cpeb1;Cpeb2	0.0291532	0.311381
GO:0036094	small molecule binding	Lcn2;Mup3	0.0291532	0.311381
GO:0070372	regulation of ERK1 and ERK2 cascade	Tiam1;Il1b;Cyr61	0.0296721	0.254545
GO:0006487	protein N-linked glycosylation	Pgm3;Alg6;Dpagt1	0.0296721	0.254545
GO:0050900	leukocyte migration	Selp;Il1b;Mmp9	0.0296721	0.254545
GO:0045595	regulation of cell differentiation	Nrg1;Tfap2b;Sik1	0.0296721	0.254545
GO:0016055	Wnt signaling pathway	Frzb;Trabd2b;Sfrp4;Wnt5b;Ndp;Amer2;Lrrfip2;Dkk3;Nkd2	0.0298307	0.254545
GO:0016829	lyase activity	Adcy10;Cbs;Acod1;Pck1;Hmgcll1;Aloxe3;Csad	0.0307973	0.318826
GO:0005080	protein kinase C binding	Sdc4;Dsp;Akt2;Casq2	0.0311204	0.318826
GO:0030017	sarcomere	Syne1;Actc1;Myh7	0.0313617	0.197456
GO:0007613	memory	Shank2;Grin2b;Il1b;Atp1a3;Kalrn	0.0319721	0.258457
GO:0060349	bone morphogenesis	Chsy1;Ltf;Sfrp4	0.0320618	0.258457
GO:1900026	positive regulation of substrate adhesion-dependent cell spreading	Net1;Myoc;Olfm4	0.0320618	0.258457
GO:0007616	long-term memory	Ldlr;Egr1;Srf	0.0320618	0.258457
GO:0006107	oxaloacetate metabolic process	Acly;Pck1	0.0324528	0.258457
GO:0030194	positive regulation of blood coagulation	Serpine1;Thbs1	0.0324528	0.258457
GO:0060413	atrial septum morphogenesis	Cyr61;Tbx5	0.0324528	0.258457
GO:0045618	positive regulation of keratinocyte differentiation	Vdr;Foxc1	0.0324528	0.258457
GO:0035235	ionotropic glutamate receptor signaling pathway	Grin2b;Atp1a3	0.0324528	0.258457
GO:0031640	killing of cells of other organism	Gapdh;Ltf	0.0324528	0.258457
GO:0048771	tissue remodeling	Cspg4;Mmp9	0.0324528	0.258457
GO:0045721	negative regulation of gluconeogenesis	Mup1;Sik1	0.0324528	0.258457
GO:0051279	regulation of release of sequestered calcium ion into cytosol	Prkd1;Prkce	0.0324528	0.258457
GO:0007166	cell surface receptor signaling pathway	Cd59b;Cxcr1;Adgrl3;Tspan8;Upk1b;Lama1;Sst;Il12b	0.0327043	0.259131
GO:0000983	transcription factor activity, RNA polymerase II core promoter sequence-specific DNA binding	Tfap2b;Srf	0.0335496	0.324902
GO:0043229	intracellular organelle	Slc23a1;Hcar1	0.0337754	0.197456
GO:0032580	Golgi cisterna membrane	Chsy1;Chsy3	0.0337754	0.197456
GO:0005859	muscle myosin complex	Myom2;Myh7	0.0337754	0.197456
GO:0033391	chromatoid body	Tdrd5;Piwil2	0.0337754	0.197456
GO:0031175	neuron projection development	Srf;Stmn4;Lama1;Unc5a;Areg;Stmn3;Myoc	0.034299	0.269476
GO:0006694	steroid biosynthetic process	Cyp51;Fdps;Lss;Pmvk	0.0346142	0.269476
GO:0005518	collagen binding	Sparc;Cspg4;Ccbe1;Serpinh1	0.0347243	0.324902
GO:0006508	proteolysis	Pgpep1l;Adamts18;Gzmb;Mmp9;Prss35;Gzma;Ltf;Cpa6;Adgb;Ctrl;Tpsg1;Trabd2b;Adam1b;Usp2;Habp2;Adamts4;Adamdec1;Adam23;Adamts20	0.034923	0.269476
GO:0016529	sarcoplasmic reticulum	Casq2;Ank1;Sln;Thbs1	0.0351245	0.201262
GO:0005125	cytokine activity	Gdf3;Gpi1;Areg;Ndp;Sectm1b;Spp1;Cxcl1;Il1b;Il12b	0.035529	0.324902
GO:0005783	endoplasmic reticulum	Soat2;Fads3;Ces1d;Sez6l;Dpagt1;Hmgcll1;Clgn;Myoc;Mal;Cyp2e1;Yif1a;Fam57b;Osbpl6;Moxd1;Nat8;Brinp3;Mrap;Elovl3;Scd2;Cyp51;AI464131;Cyp2f2;H2-Q2;Tenm2;Dgat2;Upk3a;Sln;Atp1a3;Serpinh1;Alg6;Prkce;Clstn2;Thbs1;P4ha2;Mogat2;Plcd4;Gpr85;Kcnb1;Lss	0.0357504	0.201262
GO:0008203	cholesterol metabolic process	Ldlr;Soat2;Cyp51;Fdps;Pmvk	0.0362862	0.269476
GO:0090303	positive regulation of wound healing	Adra2a;Prkce	0.0369462	0.269476
GO:0051044	positive regulation of membrane protein ectodomain proteolysis	Il1b;Adra2a	0.0369462	0.269476
GO:0006883	cellular sodium ion homeostasis	C7;Atp1a3	0.0369462	0.269476
GO:0003181	atrioventricular valve morphogenesis	Cyr61;Tbx5	0.0369462	0.269476
GO:1902043	positive regulation of extrinsic apoptotic signaling pathway via death domain receptors	Mal;Thbs1	0.0369462	0.269476
GO:0001759	organ induction	Six1;Fgf1	0.0369462	0.269476
GO:0050872	white fat cell differentiation	Per2;Wfdc21	0.0369462	0.269476
GO:0035136	forelimb morphogenesis	Tfap2b;Tbx5	0.0369462	0.269476
GO:0021680	cerebellar Purkinje cell layer development	Cacna1a;Sez6l	0.0369462	0.269476
GO:0043278	response to morphine	Gpi1;Prkce	0.0369462	0.269476
GO:0034587	piRNA metabolic process	Tdrkh;Piwil2	0.0369462	0.269476
GO:0055007	cardiac muscle cell differentiation	Nrg1;Sik1;Tbx5	0.0371333	0.269476
GO:0002053	positive regulation of mesenchymal cell proliferation	Syne1;Shox2;Trp63	0.0371333	0.269476
GO:0006665	sphingolipid metabolic process	Aloxe3;St8sia1;Gm2a	0.0371333	0.269476
GO:0004867	serine-type endopeptidase inhibitor activity	Tfpi;Serpina3m;Wfdc3;Serpine1;Serpinh1;Col28a1	0.0375449	0.324902
GO:0005739	mitochondrion	Thg1l;Dap3;Myo19;Acsm3;Tdrkh;Bbox1;Prodh;Acod1;Gapdh;Slc25a48;Lyrm7;Myoc;Perp;Acly;Prss35;Cisd3;Cyp2e1;Prelid3a;Krt5;Abat;Gpt2;Marc1;Lars2;Ckmt1;Slc25a26;Cstad;Adcy10;Mpv17l;Brinp3;Agmat;Myom2;Kif1b;Coq10b;Ak2;Mpc2;AA467197;Dgat2;1700029P11Rik;Olfm4;Me1;Slc25a10;Tfap2c;Prkce;Rsad1;Gm2a;Hk2;Fdps	0.0379511	0.208678
GO:0004697	protein kinase C activity	Prkd1;Prkce	0.0381856	0.324902
GO:0030676	Rac guanyl-nucleotide exchange factor activity	Tiam1;Kalrn	0.0381856	0.324902
GO:0000989	transcription factor activity, transcription factor binding	Trp63;Per2	0.0381856	0.324902
GO:0008028	monocarboxylic acid transmembrane transporter activity	Slc16a12;Slco1a5	0.0381856	0.324902
GO:0048029	monosaccharide binding	Tkt;Gpi1	0.0381856	0.324902
GO:0030169	low-density lipoprotein particle binding	Ldlr;Thbs1	0.0381856	0.324902
GO:0030593	neutrophil chemotaxis	Spp1;Il1b;Trem1;Cxcl1	0.0383717	0.273235
GO:0030326	embryonic limb morphogenesis	Shox2;Trp63;Fbn2;Tbx5	0.0383717	0.273235
GO:0008283	cell proliferation	Polr3g;Fgf18;Trp63;Six1;Cspg4;Fgf1;Id4;Il12b;Foxc1	0.0383833	0.273235
GO:0006954	inflammatory response	Thbs1;Il1b;Selp;Nlrp1b;Ackr1;Acod1;Ccr2;Ffar2;Cspg4;Prkd1;Cxcl1;Tnfrsf11b	0.0383987	0.273235
GO:0031045	dense core granule	1500015O10Rik;Syt9	0.0384407	0.208678
GO:0005975	carbohydrate metabolic process	Fut2;Pgm3;Gpi1;Hk2;Akt2;AI464131;Gapdh;Ppp1r3b	0.0385309	0.273235
GO:0030414	peptidase inhibitor activity	Tfpi;Serpina3m;Wfdc21;Wfdc3;Serpine1;Col28a1	0.0388722	0.325231
GO:0071310	cellular response to organic substance	Egr1;Il1b;Map2	0.0398136	0.279776
GO:0045214	sarcomere organization	Myom2;Srf;Casq2	0.0398136	0.279776
GO:0045860	positive regulation of protein kinase activity	Nrg1;Cyr61;Mmd;Sdc4	0.0403346	0.282161
GO:0045956	positive regulation of calcium ion-dependent exocytosis	Syt9;Kcnb1	0.0416621	0.285028
GO:0035909	aorta morphogenesis	Six1;Tfap2b	0.0416621	0.285028
GO:0045725	positive regulation of glycogen biosynthetic process	Akt2;Ppp1r3g	0.0416621	0.285028
GO:0030195	negative regulation of blood coagulation	Tfpi;Tspan8	0.0416621	0.285028
GO:0050877	nervous system process	Gm2a;Cacna1a	0.0416621	0.285028
GO:0000287	magnesium ion binding	Adcy10;Thg1l;Pgm3;Sik1;Tssk1;Pck1;Tkt;Nudt7	0.0420833	0.333603
GO:0043408	regulation of MAPK cascade	Gdf3;Grin2b;Stk40;Myoc	0.0423536	0.288488
GO:0001654	eye development	Gdf3;Adamts18;Foxc1	0.0425892	0.288825
GO:0003730	mRNA 3'-UTR binding	Cirbp;Boll;Cpeb1;Cpeb2	0.042629	0.333603
GO:0001077	transcriptional activator activity, RNA polymerase II proximal promoter sequence-specific DNA binding	Dbp;Tfap2c;Srf;Cys1;Tfap2b;Tef;Trp63;Six1;Mzf1;Egr1;Runx2	0.0430322	0.333603
GO:0005521	lamin binding	Syne1;Pkp1	0.0430494	0.333603
GO:0042803	protein homodimerization activity	Srf;Cbs;Lcn2;Tef;Tkt;Casq2;Tfap2b;Ndp;Gzma;Abat;Mzf1;Ckmt1;Syne1;Adra2a;Mlx;Tenm2;Dgat2;Clec2f;Il12b;Ntsr2;Olfm4;Fgg;Myh7;Tnnc1;Rbm11;Padi4	0.0431957	0.333603
GO:0006915	apoptotic process	Dap3;Cdca7;Cck;Perp;Prune2;Gzmb;Topaz1;Unc5a;Lcn2;Akt2;Six1;Gzma;Gapdh;Trp63;Prkd1;Tiam1;Hcar2;Tnfrsf11b	0.0440344	0.295321
GO:0007416	synapse assembly	Nrg1;Shank2;Cacna1a;Adgrl3	0.0444287	0.295321
GO:0071456	cellular response to hypoxia	Cpeb1;Prkce;Cpeb2;Cbs	0.0444287	0.295321
GO:0045727	positive regulation of translation	Cirbp;Cpeb1;Piwil2;Thbs1	0.0444287	0.295321
GO:0005109	frizzled binding	Wnt5b;Ndp;Myoc	0.0445378	0.333701
GO:0005201	extracellular matrix structural constituent	Lama1;Ncan;Fbn2	0.0445378	0.333701
GO:0030155	regulation of cell adhesion	Lama1;Lama3;Srf	0.0454592	0.295321
GO:0005741	mitochondrial outer membrane	Cstad;Myo19;Hk2;Arg1;Marc1;Myoc;Agpat4	0.0465456	0.247096
GO:0043277	apoptotic cell clearance	Alox15;Ccr2	0.0465896	0.295321
GO:0032930	positive regulation of superoxide anion generation	Cxcl1;Cd177	0.0465896	0.295321
GO:0048485	sympathetic nervous system development	Trp63;Tfap2b	0.0465896	0.295321
GO:0048193	Golgi vesicle transport	Spire1;Prkd1	0.0465896	0.295321
GO:0060038	cardiac muscle cell proliferation	Fgf1;Foxc1	0.0465896	0.295321
GO:0010867	positive regulation of triglyceride biosynthetic process	Ldlr;Dgat2	0.0465896	0.295321
GO:0035584	calcium-mediated signaling using intracellular calcium source	Tenm2;Selp	0.0465896	0.295321
GO:0035640	exploration behavior	Shank2;Abat	0.0465896	0.295321
GO:0048545	response to steroid hormone	Spp1;Paqr9	0.0465896	0.295321
GO:0008299	isoprenoid biosynthetic process	Fdps;Pmvk	0.0465896	0.295321
GO:0060047	heart contraction	Actc1;Myl2	0.0465896	0.295321
GO:0032587	ruffle membrane	Map2;Tiam1;Psd2;Akt2	0.0474547	0.247096
GO:0046658	anchored component of plasma membrane	Rhbg;Ntng1;Art2b	0.0479562	0.247096
GO:0004435	phosphatidylinositol phospholipase C activity	Plcd4;Plch2	0.0481295	0.345158
GO:0004806	triglyceride lipase activity	Ces1d;Pnpla5	0.0481295	0.345158
GO:0016747	transferase activity, transferring acyl groups other than amino-acyl groups	Dgat2;Mogat2	0.0481295	0.345158
GO:0051930	regulation of sensory perception of pain	Fam19a4;Cck;Fcgr4	0.0484226	0.305692
GO:0005215	transporter activity	Tmem184b;Slc5a9;Slc23a1;Slco1a5;Slc2a5	0.0489585	0.346157
GO:0002020	protease binding	Ldlr;Adamts4;Serpine1;Lcn2;Cd177;Ccbe1	0.0505637	0.352541
GO:0048856	anatomical structure development	Six1;Amer2	0.0517181	0.318723
GO:0051493	regulation of cytoskeleton organization	Stmn4;Stmn3	0.0517181	0.318723
GO:0014898	cardiac muscle hypertrophy in response to stress	Klf15;Myh7	0.0517181	0.318723
GO:0090026	positive regulation of monocyte chemotaxis	Serpine1;Ccr2	0.0517181	0.318723
GO:0060292	long term synaptic depression	Shank2;Srf	0.0517181	0.318723
GO:0001953	negative regulation of cell-matrix adhesion	Myoc;Thbs1	0.0517181	0.318723
GO:0005102	receptor binding	Syne1;Mpv17l;Prkce;Fgg;Grin2b;Nrg4;Lama1;Serpine1;Wnt5b;H2-Q2;Tenm2;Nudt7;Angptl1;Lama3	0.0529231	0.352819
GO:0050829	defense response to Gram-negative bacterium	Serpine1;Prkd1;Ltf;Il12b	0.0532884	0.327103
GO:0005149	interleukin-1 receptor binding	Grin2b;Il1b	0.0534148	0.352819
GO:0019825	oxygen binding	Cbs;Cyp2f2	0.0534148	0.352819
GO:0001223	transcription coactivator binding	Six1;Foxc1	0.0534148	0.352819
GO:0031362	anchored component of external side of plasma membrane	Cd59b;Art2b	0.0537635	0.267936
GO:0036477	somatodendritic compartment	Ldlr;Tiam1	0.0537635	0.267936
GO:0001974	blood vessel remodeling	Cbs;Ccr2;Foxc1	0.0546251	0.333987
GO:0030674	protein binding, bridging	Fgg;Evpl;Dsp;Trim6	0.0562278	0.361877
GO:0050839	cell adhesion molecule binding	Fgg;Grin2b;Tenm2;Dsp	0.0562278	0.361877
GO:0042220	response to cocaine	Adgrl3;Abat	0.0570373	0.338087
GO:0090398	cellular senescence	1500015O10Rik;Srf	0.0570373	0.338087
GO:0090280	positive regulation of calcium ion import	Serpine1;Atp2c2	0.0570373	0.338087
GO:0051642	centrosome localization	Syne1;Aurka	0.0570373	0.338087
GO:0010763	positive regulation of fibroblast migration	Prkce;Thbs1	0.0570373	0.338087
GO:0043153	entrainment of circadian clock by photoperiod	Usp2;Sik1	0.0570373	0.338087
GO:0050880	regulation of blood vessel size	Cbs;Foxc1	0.0570373	0.338087
GO:0032332	positive regulation of chondrocyte differentiation	Fgf18;Runx2	0.0570373	0.338087
GO:0019838	growth factor binding	Fgfbp1;Nkd2;Cyr61	0.057065	0.362616
GO:0045944	positive regulation of transcription from RNA polymerase II promoter	Vdr;Srf;Npas2;Efcab7;Tef;Trp63;Fgf1;Egr1;Prkd1;Nrg1;Il1b;Runx2;Foxc1;Tfap2b;Akt2;Shox2;Cyr61;Mzf1;Dbp;Tfr2;Mlx;Tbx5;Aamdc;Id4;Ppp2r5b;Hsph1;Tfap2c;Cys1;Six1;Klf15	0.0573715	0.338776
GO:0051402	neuron apoptotic process	Gapdh;Nlrp1b;Trp63	0.0578617	0.33977
GO:0031647	regulation of protein stability	Prkd1;Aurka;Lss;Trim6	0.0580517	0.33977
GO:0016757	transferase activity, transferring glycosyl groups	Fut2;Chsy1;Alg6;B3galt2;Dpagt1;Gys2;St8sia1;Art2b	0.0581443	0.363769
GO:0032496	response to lipopolysaccharide	Wfdc21;Acod1;Cxcl1;Il1b;Tnfrsf11b;Trim6	0.0581963	0.33977
GO:0048306	calcium-dependent protein binding	Tnnc1;Cd177;Selp;Casq2	0.0586959	0.363769
GO:0070062	extracellular exosome	Cldn11;Anxa8;Fcgr4;Itm2a;Slc23a1;Gpi1;Bbox1;Serpine1;Slc6a19;Lcn2;Cspg4;Gapdh;Mmp9;Oscar;Tkt;Fat2;Col8a1;Evpl;Myoc;Gprc5a;Fabp5;Sdc4;Cd59b;Atp6v1c2;Dsp;Serpina3m;Slc5a9;Angptl1;Acly;Krt5;Abat;Ltf;Cd177;Ckmt1;Tspan8;Kalrn;Actc1;Slc36a2;Mum1l1;Bpifb2;Nat8;Kcng2;Agmat;Upk1b;Trabd2b;Pigr;Ak2;Pck1;H2-Q2;Upk3a;Lama3;Pkp1;Olfm4;Fut2;Hsph1;Fgg;Serpinh1;Cys1;Thbs1;C8a;Wnt5b;C7;Spp1;Arg1;Slc2a5;Pmvk	0.0589851	0.281561
GO:0045178	basal part of cell	Adcy10;Cldn11	0.059276	0.281561
GO:0043292	contractile fiber	Tnnc1;Myl2	0.059276	0.281561
GO:0001649	osteoblast differentiation	Shox2;Cyr61;Spp1;Myoc;Runx2	0.0609839	0.354565
GO:0032868	response to insulin	Egr1;Pck1;Akt2	0.061187	0.354565
GO:0014069	postsynaptic density	Map2;Shank2;Clstn2;Grin2b;Dlgap1;Cpeb1;Gria4;Tiam1;Kalrn	0.0616473	0.28832
GO:0032148	activation of protein kinase B activity	Adra2a;Fgf1	0.0625372	0.354848
GO:0050730	regulation of peptidyl-tyrosine phosphorylation	Ppp2r5b;Prkce	0.0625372	0.354848
GO:0048255	mRNA stabilization	Cirbp;Rbm46	0.0625372	0.354848
GO:0010951	negative regulation of endopeptidase activity	Serpine1;Gapdh	0.0625372	0.354848
GO:0005242	inward rectifier potassium channel activity	Kcnj16;Kcnh7	0.0645582	0.372424
GO:0008266	poly(U) RNA binding	Cirbp;Rbm11	0.0645582	0.372424
GO:0048037	cofactor binding	Tkt;Acly	0.0645582	0.372424
GO:0007599	hemostasis	Tfpi;Anxa8;Fgg	0.0680977	0.354848
GO:0008017	microtubule binding	Map2;Kif1b;Gapdh;Map6;Jakmip3;Tiam1;Kif2c;Kif26b	0.0682047	0.372424
GO:0048010	vascular endothelial growth factor receptor signaling pathway	Prkd1;Foxc1	0.0682083	0.354848
GO:0061436	establishment of skin barrier	Trp63;Aloxe3	0.0682083	0.354848
GO:1900273	positive regulation of long-term synaptic potentiation	Grin2b;Kalrn	0.0682083	0.354848
GO:0010001	glial cell differentiation	Nrg1;Klf15	0.0682083	0.354848
GO:0046928	regulation of neurotransmitter secretion	Syt12;Kcnc3	0.0682083	0.354848
GO:0003824	catalytic activity	Moxd1;Acsm3;Rsad1;Acly;Hk2;Hmgcll1;Abat;Acss2;Gys2;Gpt2;Aloxe3;Marc1;Csad;Ckmt1;Tkt	0.0690117	0.372424
GO:0005178	integrin binding	Thbs1;Cyr61;Fgf1;Cd177;Tspan8	0.0692143	0.372424
GO:0007409	axonogenesis	Map2;Cck;Ntng1;Slitrk3;Kalrn	0.0694335	0.354848
GO:0030234	enzyme regulator activity	Sln;Dnmt3l	0.070396	0.372424
GO:0000982	transcription factor activity, RNA polymerase II proximal promoter sequence-specific DNA binding	Egr1;Srf	0.070396	0.372424
GO:0019233	sensory perception of pain	Aloxe3;Ccr2;Il12b;Cacna1a	0.0709163	0.354848
GO:0009749	response to glucose	Egr1;Gys2;Thbs1	0.0716803	0.354848
GO:0001890	placenta development	Serpine1;Ndp;Dnmt3l	0.0716803	0.354848
GO:0005581	collagen trimer	Col17a1;Col8a1;Ccbe1;Col28a1	0.0726449	0.332097
GO:0000187	activation of MAPK activity	Cspg4;Il1b;Fgf1;Thbs1	0.0736505	0.354848
GO:0000902	cell morphogenesis	Vdr;Nrg1;Upk3a;Tenm2	0.0736505	0.354848
GO:0048260	positive regulation of receptor-mediated endocytosis	Serpine1;Syne1	0.0740411	0.354848
GO:0006941	striated muscle contraction	Myom2;Myh7	0.0740411	0.354848
GO:0045333	cellular respiration	Coq10b;Lyrm7	0.0740411	0.354848
GO:0035634	response to stilbenoid	Mup3;Mup1	0.0740411	0.354848
GO:0032418	lysosome localization	Map6;Kif1b	0.0740411	0.354848
GO:0002687	positive regulation of leukocyte migration	Selp;Mmp9	0.0740411	0.354848
GO:0015293	symporter activity	Slc23a1;Slc16a12;Slc6a19;Slc34a2;Slc15a5	0.0760702	0.372424
GO:0042813	Wnt-activated receptor activity	Frzb;Sfrp4	0.076398	0.372424
GO:0008483	transaminase activity	Gpt2;Abat	0.076398	0.372424
GO:0005057	signal transducer activity, downstream of receptor	Tiam1;Gpr85	0.076398	0.372424
GO:0007030	Golgi organization	Syne1;Prkd1;Blzf1;Arhgap21	0.0764374	0.354848
GO:0008233	peptidase activity	Pgpep1l;Habp2;Adamts18;Tpsg1;Gzmb;Adamts4;Trabd2b;Adamdec1;Gzma;Adamts20;Ltf;Mmp9;Cpa6;Adam1b;Usp2;Ctrl	0.0766108	0.372424
GO:0031674	I band	Actc1;Myl3	0.0768816	0.332097
GO:0016705	oxidoreductase activity, acting on paired donors, with incorporation or reduction of molecular oxygen	Cyp2e1;Cyp2f2;Cyp51;P4ha2	0.0775467	0.372424
GO:0001822	kidney development	Cys1;Tfap2b;Six1;Upk3a;Foxc1	0.0784958	0.354848
GO:0030334	regulation of cell migration	Sst;Lama1;Ccr2;Lama3	0.0792766	0.354848
GO:0008284	positive regulation of cell proliferation	Fgfbp1;Cck;Thbs1;Hpse2;Tfap2b;Fgf18;Areg;Akt2;Oog3;St8sia1;Fgf1;Id4;Tiam1;Il1b;Runx2	0.079561	0.354848
GO:0048821	erythrocyte development	Ank1;Srf	0.0800269	0.354848
GO:1904646	cellular response to amyloid-beta	Atp1a3;Cacna1a	0.0800269	0.354848
GO:0045780	positive regulation of bone resorption	Spp1;Fcgr4	0.0800269	0.354848
GO:0009612	response to mechanical stimulus	Kalrn;Thbs1	0.0800269	0.354848
GO:0046488	phosphatidylinositol metabolic process	Plcd4;Plch2	0.0800269	0.354848
GO:0098586	cellular response to virus	Gsdme;Trim6	0.0800269	0.354848
GO:0008610	lipid biosynthetic process	Acly;Acss2	0.0800269	0.354848
GO:0016310	phosphorylation	Speg;Prkce;Sik1;Kalrn;Stk40;Aurka;Ckmt1;Pank3;Tssk1;Hk2;Akt2;Ak2;Trpm6;Sbk1;Prkd1;Hunk;Mst1r;Pmvk	0.0806875	0.354848
GO:0031225	anchored component of membrane	Cd59b;Lypd6b;Ntng1;Cd177;Art2b;Gpc5	0.0808797	0.332097
GO:0005874	microtubule	Map2;Tekt2;Mid1ip1;Hsph1;Aurka;Kif1b;Map6;Tekt1;Tiam1;Kif2c;Kif26b	0.0820549	0.332097
GO:0016525	negative regulation of angiogenesis	Foxc1;Sparc;Ccr2;Thbs1	0.0821677	0.354848
GO:0005544	calcium-dependent phospholipid binding	Syt12;Syt9;Anxa8	0.0824773	0.372424
GO:0035176	social behavior	Shank2;Il1b;Kalrn	0.0829186	0.354848
GO:0044853	plasma membrane raft	Mal;Cd177	0.0830735	0.332097
GO:0031672	A band	Ank1;Myl3	0.0830735	0.332097
GO:0005875	microtubule associated complex	Map2;Kif1b	0.0830735	0.332097
GO:0043195	terminal bouton	Cck;Kcnc2;Grin2b;Grik3;Gria4	0.0842831	0.332097
GO:0007160	cell-matrix adhesion	Tiam1;Mia;Fgg;Srf	0.0851102	0.354848
GO:0019899	enzyme binding	Syne1;Prkce;Dnmt3l;Cbs;Nlrp1b;Scnm1;Cyp2e1;Blzf1;Ank1;Gapdh;Mst1r;Ppp1r3b;Kalrn	0.0855309	0.372424
GO:0030425	dendrite	Map2;Adcy10;Cck;Kcnc2;Brinp3;Kcnh1;Cacna1a;Psd2;Trp63;Map6;Gria4;Nrg1;Grik3;Kcnb1	0.0860668	0.332097
GO:0010107	potassium ion import	Kcnj16;Atp1a3	0.0861567	0.354848
GO:0010765	positive regulation of sodium ion transport	Akt2;Cxcl1	0.0861567	0.354848
GO:0010575	positive regulation of vascular endothelial growth factor production	Ccbe1;Il1b	0.0861567	0.354848
GO:1990138	neuron projection extension	Tiam1;Aurka	0.0861567	0.354848
GO:0007159	leukocyte cell-cell adhesion	Selp;Cd177	0.0861567	0.354848
GO:0051894	positive regulation of focal adhesion assembly	Myoc;Sdc4	0.0861567	0.354848
GO:0061003	positive regulation of dendritic spine morphogenesis	Tiam1;Kalrn	0.0861567	0.354848
GO:0061178	regulation of insulin secretion involved in cellular response to glucose stimulus	Tiam1;Prkce	0.0861567	0.354848
GO:0060425	lung morphogenesis	Stk40;Srf	0.0861567	0.354848
GO:0060828	regulation of canonical Wnt signaling pathway	Nrarp;Amer2	0.0861567	0.354848
GO:0001540	amyloid-beta binding	Ldlr;Atp1a3;Itm2a	0.0864455	0.372424
GO:0015631	tubulin binding	Map2;Stmn4;Stmn3	0.0864455	0.372424
GO:0016740	transferase activity	Speg;Thg1l;Soat2;Tssk1;Pank3;Dpagt1;Sult1c1;Gys2;Tkt;Prkd1;Chsy3;Stk40;Acly;Akt2;Sbk1;Trpm6;Abat;Gpt2;St8sia1;Art2b;Mst1r;Ckmt1;Kalrn;Chsy1;Trim6;Nat8;Sik1;Elovl3;Ak2;Hunk;Dgat2;Agpat4;Fut2;Zfp91;Alg6;Prkce;Aurka;B3galt2;6430573F11Rik;Hk2;Mogat2;Fdps;Pmvk	0.086803	0.372424
GO:0016831	carboxy-lyase activity	Csad;Pck1	0.0888578	0.372424
GO:0031430	M band	Ank1;Myom2	0.0894115	0.332097
GO:0030057	desmosome	Dsp;Pkp1	0.0894115	0.332097
GO:0045892	negative regulation of transcription, DNA-templated	Vdr;Mlx;Dnmt3l;Ciart;Hesx1;Mup1;Tfap2b;Per2;Trp63;Oog3;Dkk3;Id4;Nrg1;Runx2;Trim6	0.0905446	0.354848
GO:0032729	positive regulation of interferon-gamma production	Ccr2;Il1b;Il12b	0.0908036	0.354848
GO:0001942	hair follicle development	Trp63;Lgr5;Tfap2c	0.0908036	0.354848
GO:0005793	endoplasmic reticulum-Golgi intermediate compartment	Yif1a;Nat8;Serpinh1	0.0912518	0.332097
GO:0042383	sarcolemma	Cd59b;Dtna;Ank1;Slc2a5;Atp1a3	0.0919157	0.332097
GO:0032465	regulation of cytokinesis	Aurka;Myo19	0.0924223	0.354848
GO:0051968	positive regulation of synaptic transmission, glutamatergic	Shank2;Gria4	0.0924223	0.354848
GO:0008585	female gonad development	Serpine1;Col9a3	0.0924223	0.354848
GO:0030878	thyroid gland development	Six1;Srf	0.0924223	0.354848
GO:0048148	behavioral response to cocaine	Abat;Kalrn	0.0924223	0.354848
GO:0030424	axon	Adcy10;Cck;Kcnc2;Adgrl3;Kcnh1;Vps16;Dtna;Atp1a3;Map6;Nrg1;Grik3;Kcnb1	0.0924793	0.332097
GO:0005794	Golgi apparatus	Ldlr;Itm2a;Trp63;Prkd1;Myoc;Perp;Mal;Arhgap21;Chsy3;Yif1a;Jakmip3;Fam57b;Spire1;St8sia1;Lgr5;Chsy1;Syne1;Nat8;Blzf1;Rpgr;H2-Q2;Tenm2;Atp1a3;Mmd;Fut2;Prkce;Clstn2;Stmn4;B3galt2;Stmn3;Map6;Spp1	0.0929718	0.332097
GO:0010466	negative regulation of peptidase activity	Tfpi;Serpina3m;Wfdc3;Serpine1;Col28a1	0.0932154	0.354848
GO:0006839	mitochondrial transport	Slc25a10;Slc25a48;Slc25a26	0.0948589	0.354848
GO:0002376	immune system process	Prkce;Nlrp1b;Polr3g;Lcn2;C8a;Acod1;Ffar2;Ltf;Prkd1;Arg1;Padi4;Mst1r;Fgg	0.095088	0.354848
GO:0016712	oxidoreductase activity, acting on paired donors, with incorporation or reduction of molecular oxygen, reduced flavin or flavoprotein as one donor, and incorporation of one atom of oxygen	Cyp2e1;Cyp2f2	0.0952978	0.372424
GO:0001530	lipopolysaccharide binding	Selp;Ltf	0.0952978	0.372424
GO:0005871	kinesin complex	Kif2c;Kif1b;Kif26b	0.0954065	0.332097
GO:0004252	serine-type endopeptidase activity	Habp2;Tpsg1;Gzmb;Prss35;Gzma;Ltf;Mmp9	0.0959265	0.372424
GO:0016853	isomerase activity	Pgm3;Gpi1;Ppil6;Aloxe3;Lss	0.0960655	0.372424
GO:0016301	kinase activity	Speg;Prkce;Sik1;Kalrn;Stk40;Aurka;Ckmt1;Pank3;Tssk1;Hk2;Akt2;Ak2;Trpm6;Sbk1;Prkd1;Hunk;Mst1r;Pmvk	0.096965	0.372424
GO:0051354	negative regulation of oxidoreductase activity	Gzma	0.0984298	0.354848
GO:0010574	regulation of vascular endothelial growth factor production	Ccr2	0.0984298	0.354848
GO:0002175	protein localization to paranode region of axon	Mal	0.0984298	0.354848
GO:0051005	negative regulation of lipoprotein lipase activity	Angptl4	0.0984298	0.354848
GO:0009052	pentose-phosphate shunt, non-oxidative branch	Tkt	0.0984298	0.354848
GO:0001738	morphogenesis of a polarized epithelium	Trp63	0.0984298	0.354848
GO:0015672	monovalent inorganic cation transport	Ank1	0.0984298	0.354848
GO:0001302	replicative cell aging	Trp63	0.0984298	0.354848
GO:1903238	positive regulation of leukocyte tethering or rolling	Ccr2	0.0984298	0.354848
GO:0060513	prostatic bud formation	Trp63	0.0984298	0.354848
GO:0036438	maintenance of lens transparency	Foxc1	0.0984298	0.354848
GO:0071704	organic substance metabolic process	Pgm3	0.0984298	0.354848
GO:0048023	positive regulation of melanin biosynthetic process	Cdh3	0.0984298	0.354848
GO:0018101	protein citrullination	Padi4	0.0984298	0.354848
GO:1904645	response to amyloid-beta	Cacna1a	0.0984298	0.354848
GO:0036414	histone citrullination	Padi4	0.0984298	0.354848
GO:0035021	negative regulation of Rac protein signal transduction	Stmn3	0.0984298	0.354848
GO:0010453	regulation of cell fate commitment	Gdf3	0.0984298	0.354848
GO:2001268	negative regulation of cysteine-type endopeptidase activity involved in apoptotic signaling pathway	Mmp9	0.0984298	0.354848
GO:0035542	regulation of SNARE complex assembly	Vps16	0.0984298	0.354848
GO:0045636	positive regulation of melanocyte differentiation	Adamts20	0.0984298	0.354848
GO:0072378	blood coagulation, fibrin clot formation	Fgg	0.0984298	0.354848
GO:0033564	anterior/posterior axon guidance	Unc5a	0.0984298	0.354848
GO:0071875	adrenergic receptor signaling pathway	Adra2a	0.0984298	0.354848
GO:0002374	cytokine secretion involved in immune response	Trem1	0.0984298	0.354848
GO:0070345	negative regulation of fat cell proliferation	Per2	0.0984298	0.354848
GO:0035336	long-chain fatty-acyl-CoA metabolic process	Dgat2	0.0984298	0.354848
GO:0071442	positive regulation of histone H3-K14 acetylation	Piwil2	0.0984298	0.354848
GO:0071482	cellular response to light stimulus	Rpgr	0.0984298	0.354848
GO:1990511	piRNA biosynthetic process	Piwil2	0.0984298	0.354848
GO:1900748	positive regulation of vascular endothelial growth factor signaling pathway	Ccbe1	0.0984298	0.354848
GO:0046886	positive regulation of hormone biosynthetic process	Egr1	0.0984298	0.354848
GO:0051055	negative regulation of lipid biosynthetic process	Mup1	0.0984298	0.354848
GO:2000467	positive regulation of glycogen (starch) synthase activity	Ppp1r3g	0.0984298	0.354848
GO:0034435	cholesterol esterification	Soat2	0.0984298	0.354848
GO:0060336	negative regulation of interferon-gamma-mediated signaling pathway	Arg1	0.0984298	0.354848
GO:0015840	urea transport	Upk3a	0.0984298	0.354848
GO:0001922	B-1 B cell homeostasis	Sh2b2	0.0984298	0.354848
GO:0060512	prostate gland morphogenesis	Id4	0.0984298	0.354848
GO:0098735	positive regulation of the force of heart contraction	Myl2	0.0984298	0.354848
GO:0045345	positive regulation of MHC class I biosynthetic process	Hsph1	0.0984298	0.354848
GO:1903753	negative regulation of p38MAPK cascade	Hsph1	0.0984298	0.354848
GO:0033629	negative regulation of cell adhesion mediated by integrin	Serpine1	0.0984298	0.354848
GO:0033605	positive regulation of catecholamine secretion	Kcnb1	0.0984298	0.354848
GO:0044849	estrous cycle	Egr1	0.0984298	0.354848
GO:0046959	habituation	Kalrn	0.0984298	0.354848
GO:0060591	chondroblast differentiation	Cyr61	0.0984298	0.354848
GO:0045918	negative regulation of cytolysis	Cd59b	0.0984298	0.354848
GO:0045916	negative regulation of complement activation	Cd59b	0.0984298	0.354848
GO:0003229	ventricular cardiac muscle tissue development	Tbx5	0.0984298	0.354848
GO:0072656	maintenance of protein location in mitochondrion	Hk2	0.0984298	0.354848
GO:1904925	positive regulation of autophagy of mitochondrion in response to mitochondrial depolarization	Hk2	0.0984298	0.354848
GO:0033031	positive regulation of neutrophil apoptotic process	Hcar2	0.0984298	0.354848
GO:0070252	actin-mediated cell contraction	Actc1	0.0984298	0.354848
GO:0010994	free ubiquitin chain polymerization	Trim6	0.0984298	0.354848
GO:0014009	glial cell proliferation	Areg	0.0984298	0.354848
GO:1904491	protein localization to ciliary transition zone	Tmem107	0.0984298	0.354848
GO:0070945	neutrophil mediated killing of gram-negative bacterium	Trem1	0.0984298	0.354848
GO:0046464	acylglycerol catabolic process	Ces1d	0.0984298	0.354848
GO:0038031	non-canonical Wnt signaling pathway via JNK cascade	Myoc	0.0984298	0.354848
GO:0060903	positive regulation of meiosis I	Piwil2	0.0984298	0.354848
GO:0008582	regulation of synaptic growth at neuromuscular junction	Six1	0.0984298	0.354848
GO:0051873	killing by host of symbiont cells	Gapdh	0.0984298	0.354848
GO:0008626	granzyme-mediated apoptotic signaling pathway	Gzmb	0.0984298	0.354848
GO:0051891	positive regulation of cardioblast differentiation	Tbx5	0.0984298	0.354848
GO:0060058	positive regulation of apoptotic process involved in mammary gland involution	Vdr	0.0984298	0.354848
GO:0033602	negative regulation of dopamine secretion	Abat	0.0984298	0.354848
GO:0010572	positive regulation of platelet activation	Selp	0.0984298	0.354848
GO:0050955	thermoception	Adra2a	0.0984298	0.354848
GO:0072075	metanephric mesenchyme development	Six1	0.0984298	0.354848
GO:0007635	chemosensory behavior	Prkce	0.0984298	0.354848
GO:0045143	homologous chromosome segregation	Pttg1	0.0984298	0.354848
GO:0060029	convergent extension involved in organogenesis	Frzb	0.0984298	0.354848
GO:0032642	regulation of chemokine production	Ackr1	0.0984298	0.354848
GO:0061551	trigeminal ganglion development	Six1	0.0984298	0.354848
GO:0015808	L-alanine transport	Slc36a2	0.0984298	0.354848
GO:0010155	regulation of proton transport	Slc36a2	0.0984298	0.354848
GO:0005981	regulation of glycogen catabolic process	Ppp1r3b	0.0984298	0.354848
GO:1902732	positive regulation of chondrocyte proliferation	Ltf	0.0984298	0.354848
GO:0001957	intramembranous ossification	Fgf18	0.0984298	0.354848
GO:0048525	negative regulation of viral process	Ltf	0.0984298	0.354848
GO:0035744	T-helper 1 cell cytokine production	Il12b	0.0984298	0.354848
GO:0007100	mitotic centrosome separation	Aurka	0.0984298	0.354848
GO:0009954	proximal/distal pattern formation	Chsy1;Trp63	0.0988156	0.354848
GO:0008637	apoptotic mitochondrial changes	Dap3;Hk2	0.0988156	0.354848
GO:0032757	positive regulation of interleukin-8 production	Serpine1;Il1b	0.0988156	0.354848
GO:0070830	bicellular tight junction assembly	Aloxe3;Srf	0.0988156	0.354848
GO:0034394	protein localization to cell surface	Mrap;Cd177	0.0988156	0.354848
GO:0090314	positive regulation of protein targeting to membrane	Akt2;Kcnb1	0.0988156	0.354848
GO:0060716	labyrinthine layer blood vessel development	Nfe2;Cyr61	0.0988156	0.354848
GO:0046513	ceramide biosynthetic process	Aloxe3;Fam57b	0.0988156	0.354848
GO:0006810	transport	Slc23a1;Tmem184b;Slc5a9	0.0989872	0.354848
GO:0009615	response to virus	Lcn2;Mst1r;Ddx60	0.0989872	0.354848
GO:0005524	ATP binding	Speg;Thg1l;Myo19;Acsm3;Tssk1;Pank3;Prkd1;Runx2;Kif26b;Stk40;Acly;Akt2;Sbk1;Trpm6;Mst1r;Lars2;Ckmt1;Kalrn;Adcy10;Actc1;Chordc1;Sik1;Atp2c2;Nlrp1b;Kif1b;Ak2;Acss2;Hunk;Atp1a3;Hsph1;Prkce;Aurka;Myh7;Hk2;Kif2c;Pmvk	0.099972	0.372424
GO:0003828	alpha-N-acetylneuraminate alpha-2,8-sialyltransferase activity	St8sia1	0.100154	0.372424
GO:0016717	oxidoreductase activity, acting on paired donors, with oxidation of a pair of donors resulting in the reduction of molecular oxygen to two molecules of water	Scd2	0.100154	0.372424
GO:0070051	fibrinogen binding	Thbs1	0.100154	0.372424
GO:0070061	fructose binding	Slc2a5	0.100154	0.372424
GO:0031013	troponin I binding	Tnnc1	0.100154	0.372424
GO:0000155	phosphorelay sensor kinase activity	Kcnh1	0.100154	0.372424
GO:0051380	norepinephrine binding	Adra2a	0.100154	0.372424
GO:0022849	glutamate-gated calcium ion channel activity	Grin2b	0.100154	0.372424
GO:0004111	creatine kinase activity	Ckmt1	0.100154	0.372424
GO:0004668	protein-arginine deiminase activity	Padi4	0.100154	0.372424
GO:0030976	thiamine pyrophosphate binding	Tkt	0.100154	0.372424
GO:0010385	double-stranded methylated DNA binding	Egr1	0.100154	0.372424
GO:0048039	ubiquinone binding	Coq10b	0.100154	0.372424
GO:0015114	phosphate ion transmembrane transporter activity	Slc25a10	0.100154	0.372424
GO:0004614	phosphoglucomutase activity	Pgm3	0.100154	0.372424
GO:0008175	tRNA methyltransferase activity	6430573F11Rik	0.100154	0.372424
GO:0004396	hexokinase activity	Hk2	0.100154	0.372424
GO:0015645	fatty acid ligase activity	Acsm3	0.100154	0.372424
GO:0003996	acyl-CoA ligase activity	Acsm3	0.100154	0.372424
GO:0015277	kainate selective glutamate receptor activity	Grik3	0.100154	0.372424
GO:0004340	glucokinase activity	Hk2	0.100154	0.372424
GO:0005111	type 2 fibroblast growth factor receptor binding	Fgf18	0.100154	0.372424
GO:0042171	lysophosphatidic acid acyltransferase activity	Agpat4	0.100154	0.372424
GO:0015349	thyroid hormone transmembrane transporter activity	Slco1a5	0.100154	0.372424
GO:0017076	purine nucleotide binding	Pck1	0.100154	0.372424
GO:0001537	N-acetylgalactosamine 4-O-sulfotransferase activity	Chst13	0.100154	0.372424
GO:0034513	box H/ACA snoRNA binding	Nhp2	0.100154	0.372424
GO:0005105	type 1 fibroblast growth factor receptor binding	Fgf18	0.100154	0.372424
GO:0005638	lamin filament	Lmnb1	0.100503	0.332097
GO:0044194	cytolytic granule	Gzmb	0.100503	0.332097
GO:0097433	dense body	Piwil2	0.100503	0.332097
GO:0043218	compact myelin	Cd59b	0.100503	0.332097
GO:0032133	chromosome passenger complex	Aurka	0.100503	0.332097
GO:0044304	main axon	Tiam1	0.100503	0.332097
GO:0071547	piP-body	Tdrkh	0.100503	0.332097
GO:0097443	sorting endosome	Ldlr	0.100503	0.332097
GO:0032983	kainate selective glutamate receptor complex	Gria4	0.100503	0.332097
GO:0031429	box H/ACA snoRNP complex	Nhp2	0.100503	0.332097
GO:0032991	macromolecular complex	Tbx5	0.100503	0.332097
GO:0017134	fibroblast growth factor binding	Fgfbp1;Thbs1	0.101866	0.372459
GO:0071889	14-3-3 protein binding	Kcnh1;Prkce	0.101866	0.372459
GO:0016491	oxidoreductase activity	Moxd1;Me1;Alox15;Dhrs7;Alox12e;Rsad1;Fads3;Hephl1;Scd2;Prodh;Bbox1;Cyp2e1;P4ha2;Cyp51;Cyp2f2;Aloxe3;Marc1	0.102389	0.372459
GO:0007157	heterophilic cell-cell adhesion via plasma membrane cell adhesion molecules	Mcam;Selp;Tenm2	0.103187	0.354848
GO:0043588	skin development	Tfap2b;Tfap2c;Dsp	0.103187	0.354848
GO:1902042	negative regulation of extrinsic apoptotic signaling pathway via death domain receptors	Serpine1;Fgg	0.105329	0.354848
GO:0090103	cochlea morphogenesis	Frzb;Six1	0.105329	0.354848
GO:0007026	negative regulation of microtubule depolymerization	Map2;Mid1ip1	0.105329	0.354848
GO:0043022	ribosome binding	Cpeb2;Cpeb1;Pttg1	0.107441	0.375552
GO:0042475	odontogenesis of dentin-containing tooth	Trp63;Runx2;Foxc1	0.107456	0.354848
GO:0031965	nuclear membrane	Syne1;Mlx;AI464131;Gapdh;Plcd4;Osbpl6;Lmnb1	0.10794	0.352837
GO:0005104	fibroblast growth factor receptor binding	Fgf18;Fgf1	0.108556	0.375552
GO:0006935	chemotaxis	Cxcr1;Ackr4;Ccr2;Cyr61;Cxcl1	0.109242	0.354848
GO:0043197	dendritic spine	Syne1;Shank2;Grin2b;Tenm2;Tiam1;Gria4	0.110634	0.357796
GO:0007389	pattern specification process	Trp63;Six1;Tbx5	0.111792	0.354848
GO:0050729	positive regulation of inflammatory response	Serpine1;Ccr2;Ldlr	0.111792	0.354848
GO:0050806	positive regulation of synaptic transmission	Grin2b;Clstn2	0.111954	0.354848
GO:0002040	sprouting angiogenesis	Nrarp;Thbs1	0.111954	0.354848
GO:0002230	positive regulation of defense response to virus by host	Il12b;Trim6	0.111954	0.354848
GO:0007274	neuromuscular synaptic transmission	Cacna1a;Kif1b	0.111954	0.354848
GO:0005913	cell-cell adherens junction	Fat2;Trim29;Cdh3;Lama3	0.113547	0.360451
GO:0008307	structural constituent of muscle	Myom2;Pdlim3	0.115357	0.375552
GO:0004497	monooxygenase activity	Moxd1;Cyp2e1;Cyp2f2;Cyp51	0.115907	0.375552
GO:0010942	positive regulation of cell death	Egr1;Grin2b;Il1b	0.116195	0.354848
GO:0070374	positive regulation of ERK1 and ERK2 cascade	Alox15;Hcrtr1;Fgf18;Alkal2;Il1b;Fgg;Ntsr2	0.116253	0.354848
GO:0005759	mitochondrial matrix	Dap3;Acsm3;Abat;Fdps;Lyrm7	0.116839	0.360451
GO:0042420	dopamine catabolic process	Moxd1	0.116924	0.354848
GO:2000051	negative regulation of non-canonical Wnt signaling pathway	Sfrp4	0.116924	0.354848
GO:0060718	chorionic trophoblast cell differentiation	Dnmt3l	0.116924	0.354848
GO:0070842	aggresome assembly	Dlgap1	0.116924	0.354848
GO:0040038	polar body extrusion after meiotic divisions	Spire1	0.116924	0.354848
GO:0097237	cellular response to toxic substance	Kcnc2	0.116924	0.354848
GO:0061304	retinal blood vessel morphogenesis	Lama1	0.116924	0.354848
GO:0003161	cardiac conduction system development	Nrg1	0.116924	0.354848
GO:1900122	positive regulation of receptor binding	Mmp9	0.116924	0.354848
GO:0000160	phosphorelay signal transduction system	Kcnh1	0.116924	0.354848
GO:0060744	mammary gland branching involved in thelarche	Areg	0.116924	0.354848
GO:2000271	positive regulation of fibroblast apoptotic process	Trp63	0.116924	0.354848
GO:0060315	negative regulation of ryanodine-sensitive calcium-release channel activity	Casq2	0.116924	0.354848
GO:0051645	Golgi localization	Arhgap21	0.116924	0.354848
GO:0001660	fever generation	Il1b	0.116924	0.354848
GO:0014033	neural crest cell differentiation	Frzb	0.116924	0.354848
GO:0031952	regulation of protein autophosphorylation	Ppp2r5b	0.116924	0.354848
GO:0072112	glomerular visceral epithelial cell differentiation	Klf15	0.116924	0.354848
GO:0038033	positive regulation of endothelial cell chemotaxis by VEGF-activated vascular endothelial growth factor receptor signaling pathway	Prkd1	0.116924	0.354848
GO:0030203	glycosaminoglycan metabolic process	Foxc1	0.116924	0.354848
GO:0006047	UDP-N-acetylglucosamine metabolic process	Dpagt1	0.116924	0.354848
GO:0002051	osteoblast fate commitment	Runx2	0.116924	0.354848
GO:0030240	skeletal muscle thin filament assembly	Actc1	0.116924	0.354848
GO:0086073	bundle of His cell-Purkinje myocyte adhesion involved in cell communication	Dsp	0.116924	0.354848
GO:0048659	smooth muscle cell proliferation	Kalrn	0.116924	0.354848
GO:0051823	regulation of synapse structural plasticity	Ncan	0.116924	0.354848
GO:0021532	neural tube patterning	Tmem107	0.116924	0.354848
GO:0071599	otic vesicle development	Six1	0.116924	0.354848
GO:0010970	transport along microtubule	Kif1b	0.116924	0.354848
GO:0033119	negative regulation of RNA splicing	Akt2	0.116924	0.354848
GO:0070296	sarcoplasmic reticulum calcium ion transport	Sln	0.116924	0.354848
GO:0047497	mitochondrion transport along microtubule	Kif1b	0.116924	0.354848
GO:0046578	regulation of Ras protein signal transduction	Sh2b2	0.116924	0.354848
GO:0010701	positive regulation of norepinephrine secretion	Kcnb1	0.116924	0.354848
GO:0046033	AMP metabolic process	Ak2	0.116924	0.354848
GO:0032792	negative regulation of CREB transcription factor activity	Sik1	0.116924	0.354848
GO:0010830	regulation of myotube differentiation	Sik1	0.116924	0.354848
GO:0072384	organelle transport along microtubule	Arhgap21	0.116924	0.354848
GO:0006929	substrate-dependent cell migration	Anks1	0.116924	0.354848
GO:1903140	regulation of establishment of endothelial barrier	Il1b	0.116924	0.354848
GO:0030850	prostate gland development	Trp63	0.116924	0.354848
GO:0030213	hyaluronan biosynthetic process	Il1b	0.116924	0.354848
GO:2000757	negative regulation of peptidyl-lysine acetylation	Klf15	0.116924	0.354848
GO:0043652	engulfment of apoptotic cell	Thbs1	0.116924	0.354848
GO:0071636	positive regulation of transforming growth factor beta production	Thbs1	0.116924	0.354848
GO:0071219	cellular response to molecule of bacterial origin	Acod1	0.116924	0.354848
GO:0003283	atrial septum development	Tbx5	0.116924	0.354848
GO:1902035	positive regulation of hematopoietic stem cell proliferation	Cxcl1	0.116924	0.354848
GO:0045581	negative regulation of T cell differentiation	Nrarp	0.116924	0.354848
GO:0032819	positive regulation of natural killer cell proliferation	Il12b	0.116924	0.354848
GO:0042985	negative regulation of amyloid precursor protein biosynthetic process	Itm2a	0.116924	0.354848
GO:0097006	regulation of plasma lipoprotein particle levels	Dgat2	0.116924	0.354848
GO:0030299	intestinal cholesterol absorption	Ldlr	0.116924	0.354848
GO:0010631	epithelial cell migration	Fat2	0.116924	0.354848
GO:0051156	glucose 6-phosphate metabolic process	Gpi1	0.116924	0.354848
GO:0061458	reproductive system development	Plekha5	0.116924	0.354848
GO:0071313	cellular response to caffeine	Casq2	0.116924	0.354848
GO:1990535	neuron projection maintenance	Atp1a3	0.116924	0.354848
GO:0070508	cholesterol import	Ldlr	0.116924	0.354848
GO:0045162	clustering of voltage-gated sodium channels	Myoc	0.116924	0.354848
GO:0031665	negative regulation of lipopolysaccharide-mediated signaling pathway	Ltf	0.116924	0.354848
GO:0032635	interleukin-6 production	Il1b	0.116924	0.354848
GO:0006475	internal protein amino acid acetylation	Pck1	0.116924	0.354848
GO:0030910	olfactory placode formation	Six1	0.116924	0.354848
GO:1901727	positive regulation of histone deacetylase activity	Prkd1	0.116924	0.354848
GO:0010669	epithelial structure maintenance	Srf	0.116924	0.354848
GO:0097070	ductus arteriosus closure	Tfap2b	0.116924	0.354848
GO:0043462	regulation of ATPase activity	Tnnc1	0.116924	0.354848
GO:2001236	regulation of extrinsic apoptotic signaling pathway	Deptor	0.116924	0.354848
GO:0018401	peptidyl-proline hydroxylation to 4-hydroxy-L-proline	P4ha2	0.116924	0.354848
GO:0038084	vascular endothelial growth factor signaling pathway	Foxc1	0.116924	0.354848
GO:0002385	mucosal immune response	Ffar2	0.116924	0.354848
GO:1904798	positive regulation of core promoter binding	Foxc1	0.116924	0.354848
GO:0036376	sodium ion export across plasma membrane	Atp1a3	0.116924	0.354848
GO:0060415	muscle tissue morphogenesis	Shox2	0.116924	0.354848
GO:0014842	regulation of skeletal muscle satellite cell proliferation	Six1	0.116924	0.354848
GO:0090023	positive regulation of neutrophil chemotaxis	Cxcl1;Il1b	0.118684	0.354848
GO:0045071	negative regulation of viral genome replication	Ltf;Trim6	0.118684	0.354848
GO:0030100	regulation of endocytosis	Cd177;Arhgap21	0.118684	0.354848
GO:0043536	positive regulation of blood vessel endothelial cell migration	Prkd1;Thbs1	0.118684	0.354848
GO:0070507	regulation of microtubule cytoskeleton organization	Map6;Hsph1	0.118684	0.354848
GO:0031663	lipopolysaccharide-mediated signaling pathway	Il1b;Prkce	0.118684	0.354848
GO:0004321	fatty-acyl-CoA synthase activity	Acsm3	0.11895	0.375552
GO:1990050	phosphatidic acid transporter activity	Prelid3a	0.11895	0.375552
GO:0004768	stearoyl-CoA 9-desaturase activity	Scd2	0.11895	0.375552
GO:0008093	cytoskeletal adaptor activity	Ank1	0.11895	0.375552
GO:0004563	beta-N-acetylhexosaminidase activity	Gm2a	0.11895	0.375552
GO:0047760	butyrate-CoA ligase activity	Acsm3	0.11895	0.375552
GO:0034618	arginine binding	Padi4	0.11895	0.375552
GO:0034584	piRNA binding	Piwil2	0.11895	0.375552
GO:0005499	vitamin D binding	Vdr	0.11895	0.375552
GO:0003956	NAD(P)+-protein-arginine ADP-ribosyltransferase activity	Art2b	0.11895	0.375552
GO:0008499	UDP-galactose:beta-N-acetylglucosamine beta-1,3-galactosyltransferase activity	B3galt2	0.11895	0.375552
GO:0031749	D2 dopamine receptor binding	Grin2b	0.11895	0.375552
GO:0019863	IgE binding	Fcgr4	0.11895	0.375552
GO:0004468	lysine N-acetyltransferase activity, acting on acetyl phosphate as donor	Nat8	0.11895	0.375552
GO:0043546	molybdopterin cofactor binding	2020-03-01	0.11895	0.375552
GO:0004322	ferroxidase activity	Hephl1	0.11895	0.375552
GO:0043208	glycosphingolipid binding	Lama1	0.11895	0.375552
GO:0001651	dense fibrillar component	Vdr	0.11936	0.360451
GO:1990712	HFE-transferrin receptor complex	Tfr2	0.11936	0.360451
GO:0044326	dendritic spine neck	Atp1a3	0.11936	0.360451
GO:0033180	proton-transporting V-type ATPase, V1 domain	Atp6v1c2	0.11936	0.360451
GO:0048471	perinuclear region of cytoplasm	Syne1;Vdr;Adcy10;Dgat2;Prkce;Kalrn;Atp2c2;Kcnh1;Aurka;Per2;Stmn3;Hmgcll1;Map6;Spp1;Usp2;Cpeb1;Olfm4	0.119755	0.360451
GO:0007611	learning or memory	Egr1;Grin2b;Gm2a	0.120661	0.354848
GO:0015078	hydrogen ion transmembrane transporter activity	Slc36a2;Atp6v1c2	0.122264	0.376801
GO:0032590	dendrite membrane	Kcnb1;Kcnc3	0.122997	0.366578
GO:0034599	cellular response to oxidative stress	Prkd1;Rbm11;Cpeb2	0.12519	0.354848
GO:0045807	positive regulation of endocytosis	Tfr2;Ldlr	0.125512	0.354848
GO:0046983	protein dimerization activity	Tfap2c;Mlx;Atp6v1c2;Npas2;Srf;Tfap2b;Id4	0.12678	0.376801
GO:0030246	carbohydrate binding	Klra2;Ncan;Cd209g;Adgrl3;Cd207;Selp;Tkt	0.12678	0.376801
GO:0051015	actin filament binding	Syne1;Anxa8;Vps16;Myom2;Myh7;Tnnc1	0.127088	0.376801
GO:0008236	serine-type peptidase activity	Habp2;Tpsg1;Gzmb;Gzma;Ltf;Ctrl	0.129749	0.376801
GO:0048839	inner ear development	Six1;Lgr5;Cys1	0.129779	0.354848
GO:0042734	presynaptic membrane	Grin2b;Kcnh1;Kcnc2	0.13122	0.384385
GO:0030141	secretory granule	Thbs1;Gzmb;Syt9;Ltf;Il1b	0.13193	0.384385
GO:0006637	acyl-CoA metabolic process	Ces1d;Acsm3	0.132431	0.354848
GO:2000379	positive regulation of reactive oxygen species metabolic process	Acod1;Thbs1	0.132431	0.354848
GO:0045930	negative regulation of mitotic cell cycle	Brinp3;Foxc1	0.132431	0.354848
GO:0048169	regulation of long-term neuronal synaptic plasticity	Egr1;Grin2b	0.132431	0.354848
GO:0072659	protein localization to plasma membrane	Atp2c2;Akt2;Ank1;Nkd2;Kcnb1	0.132532	0.354848
GO:0006417	regulation of translation	Cpeb1;Cpeb2;Akt2;Piwil2;Boll	0.132532	0.354848
GO:0031622	positive regulation of fever generation	Il1b	0.135039	0.354848
GO:0035356	cellular triglyceride homeostasis	Dgat2	0.135039	0.354848
GO:0060290	transdifferentiation	Tbx5	0.135039	0.354848
GO:0071447	cellular response to hydroperoxide	Prkd1	0.135039	0.354848
GO:0010837	regulation of keratinocyte proliferation	Prkd1	0.135039	0.354848
GO:0015696	ammonium transport	Rhbg	0.135039	0.354848
GO:0003209	cardiac atrium morphogenesis	Shox2	0.135039	0.354848
GO:0035357	peroxisome proliferator activated receptor signaling pathway	Aloxe3	0.135039	0.354848
GO:0051775	response to redox state	Npas2	0.135039	0.354848
GO:2001054	negative regulation of mesenchymal cell apoptotic process	Syne1	0.135039	0.354848
GO:1901029	negative regulation of mitochondrial outer membrane permeabilization involved in apoptotic signaling pathway	Mpv17l	0.135039	0.354848
GO:1904888	cranial skeletal system development	Trp63	0.135039	0.354848
GO:0097553	calcium ion transmembrane import into cytosol	Grin2b	0.135039	0.354848
GO:0036089	cleavage furrow formation	Spire1	0.135039	0.354848
GO:0051155	positive regulation of striated muscle cell differentiation	Nrg1	0.135039	0.354848
GO:0035435	phosphate ion transmembrane transport	Slc25a10	0.135039	0.354848
GO:0043584	nose development	Hesx1	0.135039	0.354848
GO:0007006	mitochondrial membrane organization	Cstad	0.135039	0.354848
GO:0061180	mammary gland epithelium development	Atp2c2	0.135039	0.354848
GO:0030049	muscle filament sliding	Myh7	0.135039	0.354848
GO:0045606	positive regulation of epidermal cell differentiation	Sfrp4	0.135039	0.354848
GO:0045110	intermediate filament bundle assembly	Pkp1	0.135039	0.354848
GO:0032026	response to magnesium ion	Thbs1	0.135039	0.354848
GO:1990869	cellular response to chemokine	Foxc1	0.135039	0.354848
GO:0040036	regulation of fibroblast growth factor receptor signaling pathway	Runx2	0.135039	0.354848
GO:2001014	regulation of skeletal muscle cell differentiation	Six1	0.135039	0.354848
GO:0019222	regulation of metabolic process	Sh2b2	0.135039	0.354848
GO:0032808	lacrimal gland development	Foxc1	0.135039	0.354848
GO:0014031	mesenchymal cell development	Foxc1	0.135039	0.354848
GO:0034144	negative regulation of toll-like receptor 4 signaling pathway	Acod1	0.135039	0.354848
GO:0002043	blood vessel endothelial cell proliferation involved in sprouting angiogenesis	Nrarp	0.135039	0.354848
GO:0048070	regulation of developmental pigmentation	Adamts20	0.135039	0.354848
GO:0045743	positive regulation of fibroblast growth factor receptor signaling pathway	Fgfbp1	0.135039	0.354848
GO:0070206	protein trimerization	Trim6	0.135039	0.354848
GO:0001766	membrane raft polarization	Mal	0.135039	0.354848
GO:0071281	cellular response to iron ion	Tfr2	0.135039	0.354848
GO:0090140	regulation of mitochondrial fission	Myo19	0.135039	0.354848
GO:0023052	signaling	Dlgap1	0.135039	0.354848
GO:0090036	regulation of protein kinase C signaling	Sez6l	0.135039	0.354848
GO:0006101	citrate metabolic process	Acly	0.135039	0.354848
GO:0070542	response to fatty acid	Scd2	0.135039	0.354848
GO:0072655	establishment of protein localization to mitochondrion	Hk2	0.135039	0.354848
GO:0034141	positive regulation of toll-like receptor 3 signaling pathway	Wdfy1	0.135039	0.354848
GO:0015824	proline transport	Slc36a2	0.135039	0.354848
GO:0042509	regulation of tyrosine phosphorylation of STAT protein	Il12b	0.135039	0.354848
GO:0006646	phosphatidylethanolamine biosynthetic process	Alox15	0.135039	0.354848
GO:0034625	fatty acid elongation, monounsaturated fatty acid	Elovl3	0.135039	0.354848
GO:0019367	fatty acid elongation, saturated fatty acid	Elovl3	0.135039	0.354848
GO:0034626	fatty acid elongation, polyunsaturated fatty acid	Elovl3	0.135039	0.354848
GO:1901017	negative regulation of potassium ion transmembrane transporter activity	Casq2	0.135039	0.354848
GO:0060613	fat pad development	Dgat2	0.135039	0.354848
GO:0009313	oligosaccharide catabolic process	Gm2a	0.135039	0.354848
GO:0051280	negative regulation of release of sequestered calcium ion into cytosol	Prkce	0.135039	0.354848
GO:0002829	negative regulation of type 2 immune response	Ccr2	0.135039	0.354848
GO:0046324	regulation of glucose import	Hk2	0.135039	0.354848
GO:0051388	positive regulation of neurotrophin TRK receptor signaling pathway	Ppp2r5b	0.135039	0.354848
GO:0048512	circadian behavior	Usp2	0.135039	0.354848
GO:0006084	acetyl-CoA metabolic process	Acly	0.135039	0.354848
GO:0006689	ganglioside catabolic process	Gm2a	0.135039	0.354848
GO:0000212	meiotic spindle organization	Aurka	0.135039	0.354848
GO:0046322	negative regulation of fatty acid oxidation	Dgat2	0.135039	0.354848
GO:1900246	positive regulation of RIG-I signaling pathway	Ddx60	0.135039	0.354848
GO:0019530	taurine metabolic process	Csad	0.135039	0.354848
GO:0006108	malate metabolic process	Me1	0.135039	0.354848
GO:0010038	response to metal ion	Tnnc1	0.135039	0.354848
GO:0050699	WW domain binding	Trp63;Nfe2	0.136364	0.376801
GO:0000774	adenyl-nucleotide exchange factor activity	Hsph1	0.137354	0.376801
GO:0015180	L-alanine transmembrane transporter activity	Slc36a2	0.137354	0.376801
GO:0016462	pyrophosphatase activity	Prune2	0.137354	0.376801
GO:0072341	modified amino acid binding	Cbs	0.137354	0.376801
GO:0030151	molybdenum ion binding	2020-03-01	0.137354	0.376801
GO:0008494	translation activator activity	Boll	0.137354	0.376801
GO:0050291	sphingosine N-acyltransferase activity	Fam57b	0.137354	0.376801
GO:0004027	alcohol sulfotransferase activity	Sult1c1	0.137354	0.376801
GO:0030548	acetylcholine receptor regulator activity	Lypd6b	0.137354	0.376801
GO:0032795	heterotrimeric G-protein binding	Adra2a	0.137354	0.376801
GO:0008519	ammonium transmembrane transporter activity	Rhbg	0.137354	0.376801
GO:0009922	fatty acid elongase activity	Elovl3	0.137354	0.376801
GO:0102336	3-oxo-arachidoyl-CoA synthase activity	Elovl3	0.137354	0.376801
GO:0102337	3-oxo-cerotoyl-CoA synthase activity	Elovl3	0.137354	0.376801
GO:0102338	3-oxo-lignoceronyl-CoA synthase activity	Elovl3	0.137354	0.376801
GO:0005436	sodium:phosphate symporter activity	Slc34a2	0.137354	0.376801
GO:0004972	NMDA glutamate receptor activity	Grin2b	0.137354	0.376801
GO:0031227	intrinsic component of endoplasmic reticulum membrane	Cyp2e1	0.137822	0.384385
GO:0005655	nucleolar ribonuclease P complex	Rpp40	0.137822	0.384385
GO:0033263	CORVET complex	Vps16	0.137822	0.384385
GO:0099503	secretory vesicle	Map6	0.137822	0.384385
GO:0061702	inflammasome complex	Nlrp1b	0.137822	0.384385
GO:0043388	positive regulation of DNA binding	Mmp9;Foxc1	0.139434	0.361804
GO:0045880	positive regulation of smoothened signaling pathway	Chsy1;Shox2	0.139434	0.361804
GO:0019373	epoxygenase P450 pathway	Cyp2e1;Cyp2f2	0.139434	0.361804
GO:0007595	lactation	Vdr;Kalrn	0.139434	0.361804
GO:0042832	defense response to protozoan	Arg1;Il12b	0.139434	0.361804
GO:0061844	antimicrobial humoral immune response mediated by antimicrobial peptide	Gapdh;Ltf	0.139434	0.361804
GO:0001937	negative regulation of endothelial cell proliferation	Sparc;Thbs1	0.139434	0.361804
GO:0016477	cell migration	Thbs1;Strip2;Trem1;Nrg1;Il12b;Tiam1;Foxc1	0.13955	0.361804
GO:0006366	transcription from RNA polymerase II promoter	Srf;Tfap2b;Lcorl;Egr1;Pttg1	0.141797	0.362247
GO:0004674	protein serine/threonine kinase activity	Speg;Prkce;Sik1;Stk40;Aurka;Tssk1;Akt2;Sbk1;Trpm6;Prkd1;Hunk;Kalrn	0.141805	0.376801
GO:0000979	RNA polymerase II core promoter sequence-specific DNA binding	Egr1;Tfap2b	0.143543	0.376801
GO:0042102	positive regulation of T cell proliferation	Cd59b;Il1b;Il12b	0.143891	0.362247
GO:0014068	positive regulation of phosphatidylinositol 3-kinase signaling	Nrg1;Selp;Myoc	0.143891	0.362247
GO:0051536	iron-sulfur cluster binding	Abat;Rsad1;Cisd3	0.144583	0.376801
GO:0030010	establishment of cell polarity	Map2;Kif26b	0.146516	0.362247
GO:0002027	regulation of heart rate	Myh7;Casq2	0.146516	0.362247
GO:0030168	platelet activation	Fgg;Srf	0.146516	0.362247
GO:0005829	cytosol	Alox15;Vdr;Pgpep1l;Anxa8;Mid1ip1;Dnmt3l;Npas2;Gpi1;Cbs;Mup1;Ces1d;Lcn2;Trp63;Gapdh;Hmgcll1;Fgf1;Gys2;Evpl;Prkd1;Foxc1;Synpo2l;Plin2;Stk40;Acly;Strip2;Akt2;Jazf1;Spire1;Osbpl6;Tiam1;Kalrn;Adcy10;Trim6;Adap1;Cdca7;Mlx;Sik1;Gsdme;Sh2b2;Anks1;Nlrp1b;Bcl2l15;Kansl2;Fdps;Ak2;Pck1;Acss2;Fam131b;Pttg1;Hsph1;Map2;Pgm3;Me1;Rundc3a;Prkce;Wdfy1;Cys1;Plekha5;Aurka;Apold1;Hk2;P4ha2;Trim65;Plcd4;Kif2c;Ddx60;Pmvk	0.146733	0.394943
GO:0003777	microtubule motor activity	Kif2c;Kif1b;Kif26b	0.149493	0.376801
GO:0007156	homophilic cell adhesion via plasma membrane adhesion molecules	Cdh10;Fat2;Cdh3;Clstn2	0.14995	0.362247
GO:0035255	ionotropic glutamate receptor binding	Grin2b;Shank2	0.150799	0.376801
GO:0000987	proximal promoter sequence-specific DNA binding	Nfe2;Srf	0.150799	0.376801
GO:0051683	establishment of Golgi localization	Arhgap21	0.152783	0.362247
GO:0048743	positive regulation of skeletal muscle fiber development	Shox2	0.152783	0.362247
GO:0060078	regulation of postsynaptic membrane potential	Grin2b	0.152783	0.362247
GO:0035912	dorsal aorta morphogenesis	Srf	0.152783	0.362247
GO:0010881	regulation of cardiac muscle contraction by regulation of the release of sequestered calcium ion	Casq2	0.152783	0.362247
GO:0060261	positive regulation of transcription initiation from RNA polymerase II promoter	Srf	0.152783	0.362247
GO:1902808	positive regulation of cell cycle G1/S phase transition	Trp63	0.152783	0.362247
GO:0001505	regulation of neurotransmitter levels	Cacna1a	0.152783	0.362247
GO:0045217	cell-cell junction maintenance	Cd177	0.152783	0.362247
GO:0016125	sterol metabolic process	Lss	0.152783	0.362247
GO:0031346	positive regulation of cell projection organization	Lcn2	0.152783	0.362247
GO:0006956	complement activation	C8a	0.152783	0.362247
GO:0061299	retina vasculature morphogenesis in camera-type eye	Ndp	0.152783	0.362247
GO:0010224	response to UV-B	Il12b	0.152783	0.362247
GO:0019896	axonal transport of mitochondrion	Map6	0.152783	0.362247
GO:0042754	negative regulation of circadian rhythm	Per2	0.152783	0.362247
GO:0061732	mitochondrial acetyl-CoA biosynthetic process from pyruvate	Mpc2	0.152783	0.362247
GO:0048642	negative regulation of skeletal muscle tissue development	Usp2	0.152783	0.362247
GO:0022405	hair cycle process	Cdh3	0.152783	0.362247
GO:0097151	positive regulation of inhibitory postsynaptic potential	Abat	0.152783	0.362247
GO:0003300	cardiac muscle hypertrophy	Tiam1	0.152783	0.362247
GO:0032680	regulation of tumor necrosis factor production	Ltf	0.152783	0.362247
GO:2001028	positive regulation of endothelial cell chemotaxis	Prkd1	0.152783	0.362247
GO:0009435	NAD biosynthetic process	Nmnat1	0.152783	0.362247
GO:0070417	cellular response to cold	Cirbp	0.152783	0.362247
GO:0003223	ventricular compact myocardium morphogenesis	Dsp	0.152783	0.362247
GO:0002860	positive regulation of natural killer cell mediated cytotoxicity directed against tumor cell target	Il12b	0.152783	0.362247
GO:1900454	positive regulation of long term synaptic depression	Kcnb1	0.152783	0.362247
GO:0097186	amelogenesis	Perp	0.152783	0.362247
GO:0031669	cellular response to nutrient levels	Kcnb1	0.152783	0.362247
GO:0042487	regulation of odontogenesis of dentin-containing tooth	Runx2	0.152783	0.362247
GO:0045627	positive regulation of T-helper 1 cell differentiation	Ccr2	0.152783	0.362247
GO:1902533	positive regulation of intracellular signal transduction	Fgf1	0.152783	0.362247
GO:0015833	peptide transport	Slc15a5	0.152783	0.362247
GO:1901522	positive regulation of transcription from RNA polymerase II promoter involved in cellular response to chemical stimulus	Runx2	0.152783	0.362247
GO:0061037	negative regulation of cartilage development	Frzb	0.152783	0.362247
GO:0040012	regulation of locomotion	Htr1d	0.152783	0.362247
GO:0019725	cellular homeostasis	Ccr2	0.152783	0.362247
GO:0071243	cellular response to arsenic-containing substance	Cpeb2	0.152783	0.362247
GO:0032287	peripheral nervous system myelin maintenance	Akt2	0.152783	0.362247
GO:0010518	positive regulation of phospholipase activity	Cyr61	0.152783	0.362247
GO:0014909	smooth muscle cell migration	Kalrn	0.152783	0.362247
GO:0030916	otic vesicle formation	Hesx1	0.152783	0.362247
GO:0071514	genetic imprinting	Dnmt3l	0.152783	0.362247
GO:0019800	peptide cross-linking via chondroitin 4-sulfate glycosaminoglycan	Spock2	0.152783	0.362247
GO:0048341	paraxial mesoderm formation	Foxc1	0.152783	0.362247
GO:0031987	locomotion involved in locomotory behavior	Adgrl3	0.152783	0.362247
GO:2000617	positive regulation of histone H3-K9 acetylation	Piwil2	0.152783	0.362247
GO:0010888	negative regulation of lipid storage	Mup1	0.152783	0.362247
GO:0001938	positive regulation of endothelial cell proliferation	Arg1;Nrarp;Prkd1	0.153568	0.362687
GO:0009725	response to hormone	Me1;Srf	0.153669	0.362687
GO:0008219	cell death	Gsdme;Cacna1a	0.153669	0.362687
GO:0005777	peroxisome	Mpv17l;Tkt;Fdps;Nudt7;Pmvk	0.154436	0.394943
GO:0033691	sialic acid binding	Selp	0.155374	0.376801
GO:0032036	myosin heavy chain binding	Nkd2	0.155374	0.376801
GO:0070181	small ribosomal subunit rRNA binding	Cirbp	0.155374	0.376801
GO:0005501	retinoid binding	Rbp7	0.155374	0.376801
GO:0001614	purinergic nucleotide receptor activity	Hcar2	0.155374	0.376801
GO:0016868	intramolecular transferase activity, phosphotransferases	Pgm3	0.155374	0.376801
GO:1990226	histone methyltransferase binding	Per2	0.155374	0.376801
GO:0019205	nucleobase-containing compound kinase activity	Ak2	0.155374	0.376801
GO:0051379	epinephrine binding	Adra2a	0.155374	0.376801
GO:0005412	glucose:sodium symporter activity	Slc5a9	0.155374	0.376801
GO:1901612	cardiolipin binding	Gsdme	0.155374	0.376801
GO:0019864	IgG binding	Fcgr4	0.155374	0.376801
GO:0015193	L-proline transmembrane transporter activity	Slc36a2	0.155374	0.376801
GO:0046977	TAP binding	H2-Q2	0.155374	0.376801
GO:0015187	glycine transmembrane transporter activity	Slc36a2	0.155374	0.376801
GO:0045236	CXCR chemokine receptor binding	Cxcl1	0.155374	0.376801
GO:0070492	oligosaccharide binding	Selp	0.155374	0.376801
GO:0019957	C-C chemokine binding	Ackr1	0.155374	0.376801
GO:0070878	primary miRNA binding	Srf	0.155374	0.376801
GO:0005758	mitochondrial intermembrane space	Prelid3a;Ak2;Myoc	0.155638	0.394943
GO:0019898	extrinsic component of membrane	Efcab7;Mal;Inpp5j	0.155638	0.394943
GO:0005890	sodium:potassium-exchanging ATPase complex	Atp1a3	0.155899	0.394943
GO:0033116	endoplasmic reticulum-Golgi intermediate compartment membrane	Nat8	0.155899	0.394943
GO:0030314	junctional membrane complex	Casq2	0.155899	0.394943
GO:0098797	plasma membrane protein complex	Efcab7	0.155899	0.394943
GO:0031301	integral component of organelle membrane	Trabd2b	0.155899	0.394943
GO:0042587	glycogen granule	Ppp1r3b	0.155899	0.394943
GO:0060091	kinocilium	Tiam1	0.155899	0.394943
GO:0030332	cyclin binding	Usp2;Klhdc9	0.158126	0.379281
GO:0019888	protein phosphatase regulator activity	Ppp2r5b;Ppp1r3b	0.158126	0.379281
GO:0032880	regulation of protein localization	Six1;Arhgdig;Mmd	0.158481	0.3635
GO:0042632	cholesterol homeostasis	Ldlr;Dgat2;Soat2	0.158481	0.3635
GO:0055038	recycling endosome membrane	Ldlr;Pigr	0.159037	0.399563
GO:0008643	carbohydrate transport	Akt2;Slc2a5	0.160888	0.3635
GO:0060999	positive regulation of dendritic spine development	Nrg1;Kalrn	0.160888	0.3635
GO:0042327	positive regulation of phosphorylation	Areg;Thbs1	0.160888	0.3635
GO:0008306	associative learning	Grin2b;Srf	0.160888	0.3635
GO:0030154	cell differentiation	Speg;Dnmt3l;Tdrkh;Tssk1;Sfrp4;Trp63;Cspg4;Piwil2;Fgf1;Clgn;Prkd1;Runx2;Frzb;Meig1;Irx4;Tdrd5;Ntng1;Syne1;Sik1;Boll;Tfap2c;Rbm11	0.161415	0.3635
GO:0008285	negative regulation of cell proliferation	Vdr;Srf;Tbx5;Frzb;Gsdme;Tfap2b;Sfrp4;Nfe2;Cpeb1;Il1b;Pttg1	0.162211	0.3635
GO:0008344	adult locomotory behavior	Sez6l;Atp1a3;Kalrn	0.163443	0.3635
GO:0043154	negative regulation of cysteine-type endopeptidase activity involved in apoptotic process	Akt2;Gpi1;Thbs1	0.163443	0.3635
GO:0005089	Rho guanyl-nucleotide exchange factor activity	Tiam1;Net1;Kalrn	0.164532	0.379281
GO:0016042	lipid catabolic process	Plch2;Plcd4;Ces1d;Pnpla5	0.1655	0.3635
GO:0051879	Hsp90 protein binding	Chordc1;Npas2	0.165518	0.379281
GO:0008392	arachidonic acid epoxygenase activity	Cyp2e1;Cyp2f2	0.165518	0.379281
GO:0005261	cation channel activity	Grin2b;Trpm6	0.165518	0.379281
GO:0005154	epidermal growth factor receptor binding	Areg;Pigr	0.165518	0.379281
GO:0043198	dendritic shaft	Map2;Ntsr2;Inpp5j	0.165775	0.409926
GO:0045893	positive regulation of transcription, DNA-templated	Srf;Tbx5;Spp1;Npas2;Tfap2b;Trp63;Nfe2;Six1;Ndp;Banp;Fgf1;Klf15;Egr1;Il1b;Runx2;Foxc1	0.167223	0.3635
GO:0006816	calcium ion transport	Vdr;Grin2b;Atp2c2;Cacna1a;Trpm6	0.167808	0.3635
GO:0072593	reactive oxygen species metabolic process	Mpv17l;Cyr61	0.168168	0.3635
GO:0015914	phospholipid transport	Ldlr;Prelid3a	0.168168	0.3635
GO:0001707	mesoderm formation	Gpi1;Srf	0.168168	0.3635
GO:0070207	protein homotrimerization	Lcn2;Arg1	0.168168	0.3635
GO:0042177	negative regulation of protein catabolic process	Nrg1;Banp	0.168168	0.3635
GO:0007018	microtubule-based movement	Kif2c;Kif1b;Kif26b	0.16845	0.3635
GO:0043410	positive regulation of MAPK cascade	Gsdme;Adra2a;Prkce;Ntsr2	0.169475	0.3635
GO:0003774	motor activity	Myl3;Myo19;Myh7	0.169642	0.379281
GO:0060947	cardiac vascular smooth muscle cell differentiation	Srf	0.170164	0.3635
GO:0015816	glycine transport	Slc36a2	0.170164	0.3635
GO:1901385	regulation of voltage-gated calcium channel activity	Cacna1a	0.170164	0.3635
GO:0030644	cellular chloride ion homeostasis	Cacna1a	0.170164	0.3635
GO:0042421	norepinephrine biosynthetic process	Moxd1	0.170164	0.3635
GO:0071688	striated muscle myosin thick filament assembly	Myom2	0.170164	0.3635
GO:0032000	positive regulation of fatty acid beta-oxidation	Akt2	0.170164	0.3635
GO:0060346	bone trabecula formation	Fbn2	0.170164	0.3635
GO:0050691	regulation of defense response to virus by host	Il1b	0.170164	0.3635
GO:0045410	positive regulation of interleukin-6 biosynthetic process	Il1b	0.170164	0.3635
GO:0032308	positive regulation of prostaglandin secretion	Il1b	0.170164	0.3635
GO:0045687	positive regulation of glial cell differentiation	Il1b	0.170164	0.3635
GO:0014050	negative regulation of glutamate secretion	Il1b	0.170164	0.3635
GO:0060074	synapse maturation	Sez6l	0.170164	0.3635
GO:0095500	acetylcholine receptor signaling pathway	Ly6g6e	0.170164	0.3635
GO:0050795	regulation of behavior	Htr1d	0.170164	0.3635
GO:0002029	desensitization of G-protein coupled receptor protein signaling pathway	Ly6g6e	0.170164	0.3635
GO:0002862	negative regulation of inflammatory response to antigenic stimulus	Il12b	0.170164	0.3635
GO:0030643	cellular phosphate ion homeostasis	Slc34a2	0.170164	0.3635
GO:1903818	positive regulation of voltage-gated potassium channel activity	Kcnc2	0.170164	0.3635
GO:0070474	positive regulation of uterine smooth muscle contraction	Abat	0.170164	0.3635
GO:0034393	positive regulation of smooth muscle cell apoptotic process	Il12b	0.170164	0.3635
GO:0051923	sulfation	Chsy1	0.170164	0.3635
GO:0008354	germ cell migration	Foxc1	0.170164	0.3635
GO:0046620	regulation of organ growth	Foxc1	0.170164	0.3635
GO:0050671	positive regulation of lymphocyte proliferation	Il12b	0.170164	0.3635
GO:0015695	organic cation transport	Rhbg	0.170164	0.3635
GO:0030007	cellular potassium ion homeostasis	Atp1a3	0.170164	0.3635
GO:0034551	mitochondrial respiratory chain complex III assembly	Lyrm7	0.170164	0.3635
GO:0032480	negative regulation of type I interferon production	Acod1	0.170164	0.3635
GO:0050667	homocysteine metabolic process	Cbs	0.170164	0.3635
GO:0003417	growth plate cartilage development	Thbs1	0.170164	0.3635
GO:0035234	ectopic germ cell programmed cell death	Il1b	0.170164	0.3635
GO:0006090	pyruvate metabolic process	Me1	0.170164	0.3635
GO:0051983	regulation of chromosome segregation	Kif2c	0.170164	0.3635
GO:0005979	regulation of glycogen biosynthetic process	Ppp1r3b	0.170164	0.3635
GO:0045617	negative regulation of keratinocyte differentiation	Trp63	0.170164	0.3635
GO:0009913	epidermal cell differentiation	Trp63	0.170164	0.3635
GO:0060113	inner ear receptor cell differentiation	Gsdme	0.170164	0.3635
GO:0097264	self proteolysis	Tenm2	0.170164	0.3635
GO:0086036	regulation of cardiac muscle cell membrane potential	Atp1a3	0.170164	0.3635
GO:0006098	pentose-phosphate shunt	Tkt	0.170164	0.3635
GO:0045955	negative regulation of calcium ion-dependent exocytosis	Adra2a	0.170164	0.3635
GO:0048762	mesenchymal cell differentiation	Foxc1	0.170164	0.3635
GO:0002741	positive regulation of cytokine secretion involved in immune response	Trim6	0.170164	0.3635
GO:0034332	adherens junction organization	Dsp	0.170164	0.3635
GO:0046339	diacylglycerol metabolic process	Dgat2	0.170164	0.3635
GO:0031340	positive regulation of vesicle fusion	Akt2	0.170164	0.3635
GO:0051315	attachment of mitotic spindle microtubules to kinetochore	Kif2c	0.170164	0.3635
GO:0016324	apical plasma membrane	Shank2;Kcnc2;Mal;Slc23a1;Upk1b;Trpm6;Slc34a2;Upk3a;Slc2a5	0.171144	0.409926
GO:0043995	histone acetyltransferase activity (H4-K5 specific)	Kansl2	0.173019	0.379281
GO:0046972	histone acetyltransferase activity (H4-K16 specific)	Kansl2	0.173019	0.379281
GO:0039706	co-receptor binding	Tfr2	0.173019	0.379281
GO:0008417	fucosyltransferase activity	Fut2	0.173019	0.379281
GO:0008140	cAMP response element binding protein binding	Sik1	0.173019	0.379281
GO:0042165	neurotransmitter binding	Grin2b	0.173019	0.379281
GO:0004445	inositol-polyphosphate 5-phosphatase activity	Inpp5j	0.173019	0.379281
GO:0043996	histone acetyltransferase activity (H4-K8 specific)	Kansl2	0.173019	0.379281
GO:0003841	1-acylglycerol-3-phosphate O-acyltransferase activity	Agpat4	0.173019	0.379281
GO:0035591	signaling adaptor activity	Sh2b2	0.173019	0.379281
GO:0016500	protein-hormone receptor activity	Lgr5	0.173019	0.379281
GO:0004017	adenylate kinase activity	Ak2	0.173019	0.379281
GO:0015271	outward rectifier potassium channel activity	Kcnb1	0.173019	0.379281
GO:0008066	glutamate receptor activity	Grik3	0.173019	0.379281
GO:0035023	regulation of Rho protein signal transduction	Tiam1;Net1;Kalrn	0.173501	0.369611
GO:0030317	flagellated sperm motility	Tekt2;Tekt1;Ceacam10	0.173501	0.369611
GO:0032593	insulin-responsive compartment	Akt2	0.173596	0.409926
GO:0005652	nuclear lamina	Lmnb1	0.173596	0.409926
GO:0097512	cardiac myofibril	Myl2	0.173596	0.409926
GO:0035748	myelin sheath abaxonal region	Myoc	0.173596	0.409926
GO:0005883	neurofilament	Shank2	0.173596	0.409926
GO:0030659	cytoplasmic vesicle membrane	Spire1;Kif1b	0.173949	0.409926
GO:0022857	transmembrane transporter activity	Slc2a5;Slc25a48;Slc15a5	0.174797	0.381513
GO:0034504	protein localization to nucleus	Six1;Banp	0.175503	0.372344
GO:0043491	protein kinase B signaling	Akt2;Il1b	0.175503	0.372344
GO:0097192	extrinsic apoptotic signaling pathway in absence of ligand	Lcn2;Il1b	0.175503	0.372344
GO:0050731	positive regulation of peptidyl-tyrosine phosphorylation	Areg;Nrg1;Cspg4;Cck	0.177524	0.374137
GO:0009790	embryo development	Grin2b;Pgm3;Kif1b	0.178594	0.374137
GO:0042060	wound healing	Serpine1;Alox15;Sdc4	0.178594	0.374137
GO:0004869	cysteine-type endopeptidase inhibitor activity	Ltf;Pttg1	0.180474	0.386755
GO:0005884	actin filament	Actc1;Sh2b2;Vps16	0.181328	0.421161
GO:0030016	myofibril	Myl2;Myh7	0.181487	0.421161
GO:1901216	positive regulation of neuron death	Egr1;Grin2b	0.182887	0.374137
GO:0048701	embryonic cranial skeleton morphogenesis	Six1;Runx2	0.182887	0.374137
GO:0042472	inner ear morphogenesis	Frzb;Six1;Tmie	0.183728	0.374137
GO:0051260	protein homooligomerization	Kcnc2;Angptl4;Kcng4;Kcnc3;Kcnv2;Kcnb1;Olfm4	0.183814	0.374137
GO:0007420	brain development	Hesx1;Slc23a1;Id4;Nrg1;Foxc1	0.184948	0.374137
GO:0005516	calmodulin binding	Map2;Kcnh1;Cacna1a;Myh7;Map6;Kcnn1	0.185069	0.386755
GO:0005789	endoplasmic reticulum membrane	Moxd1;Nat8;Alg6;Soat2;Yif1a;AI464131;Dpagt1;Tkt	0.186404	0.421543
GO:0008201	heparin binding	Thbs1;Selp;Cyr61;Ltf;Fgf1	0.187184	0.386755
GO:0032780	negative regulation of ATPase activity	Ltf	0.187189	0.374137
GO:1904659	glucose transmembrane transport	Slc5a9	0.187189	0.374137
GO:0032099	negative regulation of appetite	Cck	0.187189	0.374137
GO:0031145	anaphase-promoting complex-dependent catabolic process	1500015O10Rik	0.187189	0.374137
GO:0000050	urea cycle	Arg1	0.187189	0.374137
GO:0060710	chorio-allantoic fusion	Cyr61	0.187189	0.374137
GO:0010762	regulation of fibroblast migration	Sdc4	0.187189	0.374137
GO:0042119	neutrophil activation	Fcgr4	0.187189	0.374137
GO:0006957	complement activation, alternative pathway	C8a	0.187189	0.374137
GO:0015937	coenzyme A biosynthetic process	Pank3	0.187189	0.374137
GO:0010898	positive regulation of triglyceride catabolic process	Ldlr	0.187189	0.374137
GO:0051926	negative regulation of calcium ion transport	Usp2	0.187189	0.374137
GO:0006488	dolichol-linked oligosaccharide biosynthetic process	Dpagt1	0.187189	0.374137
GO:0042135	neurotransmitter catabolic process	Abat	0.187189	0.374137
GO:0043276	anoikis	Sik1	0.187189	0.374137
GO:0007216	G-protein coupled glutamate receptor signaling pathway	Grik3	0.187189	0.374137
GO:0010960	magnesium ion homeostasis	Tfap2b	0.187189	0.374137
GO:0043651	linoleic acid metabolic process	Aloxe3	0.187189	0.374137
GO:0033572	transferrin transport	Tfr2	0.187189	0.374137
GO:0015909	long-chain fatty acid transport	Plin2	0.187189	0.374137
GO:0002281	macrophage activation involved in immune response	Prkce	0.187189	0.374137
GO:0032330	regulation of chondrocyte differentiation	Shox2	0.187189	0.374137
GO:0060039	pericardium development	Tbx5	0.187189	0.374137
GO:0060541	respiratory system development	Speg	0.187189	0.374137
GO:0048733	sebaceous gland development	Tfap2c	0.187189	0.374137
GO:1903672	positive regulation of sprouting angiogenesis	Fgf1	0.187189	0.374137
GO:0010917	negative regulation of mitochondrial membrane potential	Prkce	0.187189	0.374137
GO:0045741	positive regulation of epidermal growth factor-activated receptor activity	Adra2a	0.187189	0.374137
GO:0060135	maternal process involved in female pregnancy	Cbs	0.187189	0.374137
GO:0070886	positive regulation of calcineurin-NFAT signaling cascade	Nrg1	0.187189	0.374137
GO:0071639	positive regulation of monocyte chemotactic protein-1 production	Il1b	0.187189	0.374137
GO:0003170	heart valve development	Shox2	0.187189	0.374137
GO:0070257	positive regulation of mucus secretion	Prkce	0.187189	0.374137
GO:0097421	liver regeneration	Aurka	0.187189	0.374137
GO:2000727	positive regulation of cardiac muscle cell differentiation	Nrg1	0.187189	0.374137
GO:2001020	regulation of response to DNA damage stimulus	Npas2	0.187189	0.374137
GO:0021587	cerebellum morphogenesis	Cbs	0.187189	0.374137
GO:0051965	positive regulation of synapse assembly	Adgrl3;Clstn2;Slitrk3	0.1889	0.376106
GO:0006486	protein glycosylation	Fut2;St8sia1;B3galt2	0.1889	0.376106
GO:0043525	positive regulation of neuron apoptotic process	Egr1;Tfap2b;Il1b	0.1889	0.376106
GO:0032154	cleavage furrow	Spire1;Psd2	0.189073	0.421543
GO:0031996	thioesterase binding	Adra2a	0.190296	0.386755
GO:0004935	adrenergic receptor activity	Adra2a	0.190296	0.386755
GO:0005068	transmembrane receptor protein tyrosine kinase adaptor activity	Sh2b2	0.190296	0.386755
GO:0015125	bile acid transmembrane transporter activity	Slco1a5	0.190296	0.386755
GO:0008374	O-acyltransferase activity	Soat2	0.190296	0.386755
GO:0097493	structural molecule activity conferring elasticity	Myom2	0.190296	0.386755
GO:0016818	hydrolase activity, acting on acid anhydrides, in phosphorus-containing anhydrides	Nudt7	0.190296	0.386755
GO:0097371	MDM2/MDM4 family protein binding	Trp63	0.190296	0.386755
GO:0045499	chemorepellent activity	Nrg1	0.190296	0.386755
GO:0005391	sodium:potassium-exchanging ATPase activity	Atp1a3	0.190296	0.386755
GO:0019215	intermediate filament binding	Evpl	0.190296	0.386755
GO:0005041	low-density lipoprotein receptor activity	Ldlr	0.190296	0.386755
GO:0019911	structural constituent of myelin sheath	Mal	0.190296	0.386755
GO:0002162	dystroglycan binding	Map2	0.190296	0.386755
GO:0003281	ventricular septum development	Cyr61;Tbx5	0.190315	0.376989
GO:0000381	regulation of alternative mRNA splicing, via spliceosome	Rbfox3;Rbm11	0.190315	0.376989
GO:0035458	cellular response to interferon-beta	Acod1;Trim6	0.190315	0.376989
GO:0034605	cellular response to heat	St8sia1;Fgf1	0.190315	0.376989
GO:0043186	P granule	Piwil2	0.190924	0.421543
GO:0000791	euchromatin	Vdr	0.190924	0.421543
GO:0000164	protein phosphatase type 1 complex	Ppp1r3b	0.190924	0.421543
GO:0097458	neuron part	Rbfox3	0.190924	0.421543
GO:0005882	intermediate filament	Krt23;Lmnb1;Krt5;Dsp	0.191358	0.421543
GO:0010976	positive regulation of neuron projection development	Ppp2r5b;Alkal2;Prkd1;Cpeb1;Tiam1	0.191977	0.379797
GO:0005911	cell-cell junction	Dsp;Adgrl3;Lama1;Prkd1;Tiam1;Tenm2	0.193525	0.423248
GO:0005547	phosphatidylinositol-3,4,5-trisphosphate binding	Adap1;Anxa8	0.19562	0.395973
GO:0005856	cytoskeleton	Tekt2;Mid1ip1;Myl2;Myo19;Gys2;Evpl;Kif26b;Synpo2l;Dsp;Arhgap21;Kcnc3;Spire1;Kalrn;Syne1;Actc1;Adcy10;Misp;Myom2;Kif1b;Ank1;Rpgr;Map2;Prkce;Cys1;Ttc25;Aurka;Map6;Poc1a;Kif2c	0.195965	0.424093
GO:0031901	early endosome membrane	Kcnh1;Vps16	0.196701	0.424093
GO:0043507	positive regulation of JUN kinase activity	Tiam1;Il1b	0.197783	0.388318
GO:0001569	branching involved in blood vessel morphogenesis	Nrarp;Srf	0.197783	0.388318
GO:0048863	stem cell differentiation	Runx2;Dnmt3l	0.197783	0.388318
GO:0042127	regulation of cell proliferation	Cdca7;Tfap2c;Kcnh1;Serpine1;Sparc;Lgr5;Tnfrsf11b	0.197834	0.388318
GO:0007219	Notch signaling pathway	Trp63;Nrarp;Perp;Foxc1	0.198185	0.388318
GO:0051091	positive regulation of DNA binding transcription factor activity	Ndp;Il1b;Ppp2r5b;Srf	0.198185	0.388318
GO:0002039	p53 binding	Trp63;Trim29;Banp	0.201186	0.403181
GO:0001725	stress fiber	Sh2b2;Mst1r;Myh7	0.202636	0.433204
GO:0050805	negative regulation of synaptic transmission	Il1b	0.203866	0.388318
GO:0060306	regulation of membrane repolarization	Casq2	0.203866	0.388318
GO:0097242	amyloid-beta clearance	Ldlr	0.203866	0.388318
GO:0048853	forebrain morphogenesis	Hesx1	0.203866	0.388318
GO:0048643	positive regulation of skeletal muscle tissue development	Usp2	0.203866	0.388318
GO:0030828	positive regulation of cGMP biosynthetic process	Rundc3a	0.203866	0.388318
GO:0097746	regulation of blood vessel diameter	Uts2b	0.203866	0.388318
GO:0050777	negative regulation of immune response	Olfm4	0.203866	0.388318
GO:0098911	regulation of ventricular cardiac muscle cell action potential	Dsp	0.203866	0.388318
GO:0045086	positive regulation of interleukin-2 biosynthetic process	Il1b	0.203866	0.388318
GO:0031571	mitotic G1 DNA damage checkpoint	Trp63	0.203866	0.388318
GO:0046641	positive regulation of alpha-beta T cell proliferation	Ccr2	0.203866	0.388318
GO:0001682	tRNA 5'-leader removal	Rpp40	0.203866	0.388318
GO:1904469	positive regulation of tumor necrosis factor secretion	Lrrfip2	0.203866	0.388318
GO:0046007	negative regulation of activated T cell proliferation	Arg1	0.203866	0.388318
GO:0006112	energy reserve metabolic process	Mup1	0.203866	0.388318
GO:0045010	actin nucleation	Spire1	0.203866	0.388318
GO:0060340	positive regulation of type I interferon-mediated signaling pathway	Trim6	0.203866	0.388318
GO:0015804	neutral amino acid transport	Slc6a19	0.203866	0.388318
GO:0090136	epithelial cell-cell adhesion	Srf	0.203866	0.388318
GO:0032816	positive regulation of natural killer cell activation	Il12b	0.203866	0.388318
GO:0010820	positive regulation of T cell chemotaxis	Ccr2	0.203866	0.388318
GO:0009312	oligosaccharide biosynthetic process	B3galt2	0.203866	0.388318
GO:0007596	blood coagulation	Tfpi;Anxa8;Fgg	0.204633	0.388318
GO:0032869	cellular response to insulin stimulus	Akt2;Cpeb1;Cpeb2	0.204633	0.388318
GO:0030199	collagen fibril organization	Serpinh1;Foxc1	0.205286	0.388318
GO:0002062	chondrocyte differentiation	Shox2;Runx2	0.205286	0.388318
GO:0034220	ion transmembrane transport	Kcnh1;Kcnc2	0.205286	0.388318
GO:0046676	negative regulation of insulin secretion	Adra2a;Kcnb1	0.205286	0.388318
GO:0010718	positive regulation of epithelial to mesenchymal transition	Il1b;Foxc1	0.205286	0.388318
GO:0015179	L-amino acid transmembrane transporter activity	Slc7a13	0.207212	0.403181
GO:0016772	transferase activity, transferring phosphorus-containing groups	Ckmt1	0.207212	0.403181
GO:0030898	actin-dependent ATPase activity	Myh7	0.207212	0.403181
GO:0008301	DNA binding, bending	Foxc1	0.207212	0.403181
GO:0004526	ribonuclease P activity	Rpp40	0.207212	0.403181
GO:0042301	phosphate ion binding	Slc34a2	0.207212	0.403181
GO:0051428	peptide hormone receptor binding	Rundc3a	0.207212	0.403181
GO:0050072	m7G(5')pppN diphosphatase activity	Nudt7	0.207212	0.403181
GO:0030371	translation repressor activity	Cirbp	0.207212	0.403181
GO:0030897	HOPS complex	Vps16	0.207889	0.433204
GO:0001527	microfibril	Fbn2	0.207889	0.433204
GO:0042588	zymogen granule	Cuzd1	0.207889	0.433204
GO:0005903	brush border	Soat2;Slc23a1;Slc34a2	0.208052	0.433204
GO:0001786	phosphatidylserine binding	Syt9;Thbs1	0.210917	0.408804
GO:0016798	hydrolase activity, acting on glycosyl bonds	Hpse2;AI464131;Art2b	0.211994	0.409311
GO:0055114	oxidation-reduction process	Moxd1;Me1;Alox15;Dhrs7;Alox12e;Rsad1;Fads3;Hephl1;Scd2;Prodh;Bbox1;Cyp2e1;P4ha2;Cyp51;Cyp2f2;Aloxe3;Marc1	0.212191	0.394748
GO:0045773	positive regulation of axon extension	Nrg1;Srf	0.212819	0.394748
GO:0030217	T cell differentiation	Egr1;Runx2	0.212819	0.394748
GO:0046034	ATP metabolic process	Ak2;Myh7	0.212819	0.394748
GO:0043209	myelin sheath	Cldn11;Gpi1;Gapdh;Tkt;Ckmt1;Atp1a3	0.213054	0.434698
GO:0031234	extrinsic component of cytoplasmic side of plasma membrane	Alox15;Tiam1;Dtna	0.2135	0.434698
GO:0051092	positive regulation of NF-kappaB transcription factor activity	Prkd1;Lrrfip2;Il1b;Ltf	0.215211	0.394748
GO:0007268	chemical synaptic transmission	Grin2b;Dlgap1;Cacna1a;Htr1d;Gria4	0.217286	0.394748
GO:0043231	intracellular membrane-bounded organelle	Vdr;Dpagt1;Gapdh;Tkt;Gprc5a;Cisd3;Cyp2e1;Akt2;Misp;Mpv17l;Kcnh1;Scd2;Cyp51;Acss2;Cyp2f2;Dgat2;Pkp1;Ppp1r3b;P4ha2;Lss	0.218555	0.434698
GO:0008134	transcription factor binding	Mlx;Srf;Tbx5;Hesx1;Med12l;Per2;Trim6;Egr1;Runx2;Foxc1	0.220046	0.409984
GO:0032740	positive regulation of interleukin-17 production	Il12b	0.220201	0.394748
GO:0032609	interferon-gamma production	Il12b	0.220201	0.394748
GO:0022010	central nervous system myelination	Id4	0.220201	0.394748
GO:0045059	positive thymic T cell selection	Srf	0.220201	0.394748
GO:0031915	positive regulation of synaptic plasticity	Mmp9	0.220201	0.394748
GO:0002237	response to molecule of bacterial origin	Cxcl1	0.220201	0.394748
GO:0034101	erythrocyte homeostasis	Gpi1	0.220201	0.394748
GO:0045722	positive regulation of gluconeogenesis	Dgat2	0.220201	0.394748
GO:0051024	positive regulation of immunoglobulin secretion	Gpi1	0.220201	0.394748
GO:0032233	positive regulation of actin filament bundle assembly	Synpo2l	0.220201	0.394748
GO:0035810	positive regulation of urine volume	Tfap2b	0.220201	0.394748
GO:0031115	negative regulation of microtubule polymerization	Inpp5j	0.220201	0.394748
GO:0051932	synaptic transmission, GABAergic	Cacna1a	0.220201	0.394748
GO:0060272	embryonic skeletal joint morphogenesis	Shox2	0.220201	0.394748
GO:0071498	cellular response to fluid shear stress	Spp1	0.220201	0.394748
GO:0050921	positive regulation of chemotaxis	Thbs1	0.220201	0.394748
GO:0061051	positive regulation of cell growth involved in cardiac muscle cell development	Fdps	0.220201	0.394748
GO:0006383	transcription from RNA polymerase III promoter	Polr3g	0.220201	0.394748
GO:0015721	bile acid and bile salt transport	Slco1a5	0.220201	0.394748
GO:0010243	response to organonitrogen compound	Grin2b	0.220201	0.394748
GO:0050927	positive regulation of positive chemotaxis	Akt2	0.220201	0.394748
GO:2001275	positive regulation of glucose import in response to insulin stimulus	Akt2	0.220201	0.394748
GO:0097202	activation of cysteine-type endopeptidase activity	Perp	0.220201	0.394748
GO:0060740	prostate gland epithelium morphogenesis	Id4	0.220201	0.394748
GO:0032700	negative regulation of interleukin-17 production	Il12b	0.220201	0.394748
GO:0002098	tRNA wobble uridine modification	6430573F11Rik	0.220201	0.394748
GO:0043586	tongue development	Six1	0.220201	0.394748
GO:0031639	plasminogen activation	Fgg	0.220201	0.394748
GO:0030705	cytoskeleton-dependent intracellular transport	Kif1b	0.220201	0.394748
GO:0070932	histone H3 deacetylation	Per2	0.220201	0.394748
GO:0051310	metaphase plate congression	Kif2c	0.220201	0.394748
GO:0044319	wound healing, spreading of cells	Cyr61	0.220201	0.394748
GO:0045948	positive regulation of translational initiation	Boll	0.220201	0.394748
GO:0008347	glial cell migration	Cspg4	0.220201	0.394748
GO:0021953	central nervous system neuron differentiation	Cacna1a	0.220201	0.394748
GO:2001223	negative regulation of neuron migration	Nrg1	0.220201	0.394748
GO:0045471	response to ethanol	Grin2b;Abat	0.220378	0.394748
GO:0008543	fibroblast growth factor receptor signaling pathway	Fgf18;Fgf1	0.220378	0.394748
GO:0042130	negative regulation of T cell proliferation	Arg1;Sdc4	0.220378	0.394748
GO:0031397	negative regulation of protein ubiquitination	Per2;Prkce	0.220378	0.394748
GO:0051010	microtubule plus-end binding	Kif2c	0.223776	0.409984
GO:0004016	adenylate cyclase activity	Adcy10	0.223776	0.409984
GO:0002161	aminoacyl-tRNA editing activity	Lars2	0.223776	0.409984
GO:0005092	GDP-dissociation inhibitor activity	Arhgdig	0.223776	0.409984
GO:0015116	sulfate transmembrane transporter activity	Slc25a10	0.223776	0.409984
GO:0030881	beta-2-microglobulin binding	H2-Q2	0.223776	0.409984
GO:0044548	S100 protein binding	Fgf1	0.223776	0.409984
GO:0031406	carboxylic acid binding	Pck1	0.223776	0.409984
GO:0043495	protein membrane anchor	Sun3	0.223776	0.409984
GO:0008331	high voltage-gated calcium channel activity	Cacna1a	0.223776	0.409984
GO:0031748	D1 dopamine receptor binding	Atp1a3	0.223776	0.409984
GO:0015175	neutral amino acid transmembrane transporter activity	Slc6a19	0.223776	0.409984
GO:0016918	retinal binding	Rbp7	0.223776	0.409984
GO:0030123	AP-3 adaptor complex	Vps16	0.224499	0.434698
GO:0032982	myosin filament	Myh7	0.224499	0.434698
GO:0034705	potassium channel complex	Kcnh1	0.224499	0.434698
GO:0043083	synaptic cleft	Grin2b	0.224499	0.434698
GO:0017146	NMDA selective glutamate receptor complex	Grin2b	0.224499	0.434698
GO:0008328	ionotropic glutamate receptor complex	Shank2	0.224499	0.434698
GO:0036128	CatSper complex	Gm16432	0.224499	0.434698
GO:0042612	MHC class I protein complex	H2-Q2	0.224499	0.434698
GO:1990841	promoter-specific chromatin binding	Egr1;Foxc1	0.226325	0.413147
GO:0006936	muscle contraction	Myom2;Myh7	0.227958	0.406225
GO:0019905	syntaxin binding	Syt12;Syt9;Cacna1a	0.22843	0.415478
GO:0015629	actin cytoskeleton	Map2;Synpo2l;Myl2;Arhgap21;Kansl2;Pdlim3	0.233231	0.448748
GO:0042826	histone deacetylase binding	Srf;Per2;Sik1;Runx2	0.233282	0.422772
GO:0007568	aging	Abat;Mmp9	0.235557	0.406225
GO:0051781	positive regulation of cell division	Il1b;Fgf1	0.235557	0.406225
GO:2000678	negative regulation of transcription regulatory region DNA binding	Per2	0.236201	0.406225
GO:0010918	positive regulation of mitochondrial membrane potential	Akt2	0.236201	0.406225
GO:0033147	negative regulation of intracellular estrogen receptor signaling pathway	Trp63	0.236201	0.406225
GO:0045792	negative regulation of cell size	Deptor	0.236201	0.406225
GO:0061036	positive regulation of cartilage development	Cyr61	0.236201	0.406225
GO:0071354	cellular response to interleukin-6	Selp	0.236201	0.406225
GO:0071625	vocalization behavior	Shank2	0.236201	0.406225
GO:0048699	generation of neurons	Six1	0.236201	0.406225
GO:0040037	negative regulation of fibroblast growth factor receptor signaling pathway	Thbs1	0.236201	0.406225
GO:0055089	fatty acid homeostasis	Dgat2	0.236201	0.406225
GO:0030903	notochord development	Gdf3	0.236201	0.406225
GO:0043268	positive regulation of potassium ion transport	Cxcl1	0.236201	0.406225
GO:0022407	regulation of cell-cell adhesion	Nrarp	0.236201	0.406225
GO:0032743	positive regulation of interleukin-2 production	Ccr2	0.236201	0.406225
GO:0071880	adenylate cyclase-activating adrenergic receptor signaling pathway	Adra2a	0.236201	0.406225
GO:2000484	positive regulation of interleukin-8 secretion	Ffar2	0.236201	0.406225
GO:0003334	keratinocyte development	Tfap2c	0.236201	0.406225
GO:0043984	histone H4-K16 acetylation	Kansl2	0.236201	0.406225
GO:0071404	cellular response to low-density lipoprotein particle stimulus	Ldlr	0.236201	0.406225
GO:0010717	regulation of epithelial to mesenchymal transition	Tiam1	0.236201	0.406225
GO:0043281	regulation of cysteine-type endopeptidase activity involved in apoptotic process	Trp63	0.236201	0.406225
GO:1902894	negative regulation of pri-miRNA transcription from RNA polymerase II promoter	Srf	0.236201	0.406225
GO:0043616	keratinocyte proliferation	Trp63	0.236201	0.406225
GO:0030101	natural killer cell activation	Il12b	0.236201	0.406225
GO:1900181	negative regulation of protein localization to nucleus	Trim29	0.236201	0.406225
GO:0006790	sulfur compound metabolic process	Sult1c1	0.236201	0.406225
GO:0051246	regulation of protein metabolic process	Ldlr	0.236201	0.406225
GO:0006656	phosphatidylcholine biosynthetic process	Fabp5	0.236201	0.406225
GO:0001895	retina homeostasis	Cdh3	0.236201	0.406225
GO:0001952	regulation of cell-matrix adhesion	Myoc	0.236201	0.406225
GO:0034063	stress granule assembly	Cirbp	0.236201	0.406225
GO:0042761	very long-chain fatty acid biosynthetic process	Elovl3	0.236201	0.406225
GO:0048711	positive regulation of astrocyte differentiation	Il1b	0.236201	0.406225
GO:0090263	positive regulation of canonical Wnt signaling pathway	Nrarp;Lgr5;Sfrp4	0.236912	0.406547
GO:0007050	cell cycle arrest	Il12b;Brinp3;Thbs1	0.236912	0.406547
GO:0044212	transcription regulatory region DNA binding	Mzf1;Trp63;Six1;Runx2;Egr1;Klf15;Foxc1	0.237244	0.424216
GO:0004675	transmembrane receptor protein serine/threonine kinase activity	Ly6g6e	0.239995	0.424216
GO:0010314	phosphatidylinositol-5-phosphate binding	Plekha5	0.239995	0.424216
GO:0051378	serotonin binding	Htr1d	0.239995	0.424216
GO:0016407	acetyltransferase activity	Mogat2	0.239995	0.424216
GO:0019841	retinol binding	Rbp7	0.239995	0.424216
GO:0005523	tropomyosin binding	Tnnt1	0.239995	0.424216
GO:0005916	fascia adherens	Dsp	0.240761	0.454605
GO:0098839	postsynaptic density membrane	Grin2b	0.240761	0.454605
GO:0034362	low-density lipoprotein particle	Ldlr	0.240761	0.454605
GO:0008033	tRNA processing	Thg1l;Rpp40;6430573F11Rik	0.242379	0.412617
GO:0048813	dendrite morphogenesis	Map6;Cacna1a	0.243168	0.412617
GO:0010508	positive regulation of autophagy	Prkd1;Trim65	0.243168	0.412617
GO:0001657	ureteric bud development	Six1;Foxc1	0.243168	0.412617
GO:0030838	positive regulation of actin filament polymerization	Alox15;Prkce	0.243168	0.412617
GO:0043524	negative regulation of neuron apoptotic process	Gpi1;Tfap2b;Cacna1a;Six1;Hsph1	0.243558	0.412617
GO:0001701	in utero embryonic development	Gdf3;Speg;Srf;Dnmt3l;Grin2b;Gpi1;Slc34a2;Foxc1	0.243576	0.412617
GO:0043065	positive regulation of apoptotic process	Adcy10;Cck;Frzb;Sfrp4;Gzma;Cyr61;Mmp9;Net1;Il1b	0.246304	0.412617
GO:0001105	RNA polymerase II transcription coactivator activity	Med12l;Tfap2b	0.249572	0.43177
GO:0015297	antiporter activity	Slc25a10;Slc7a13	0.249572	0.43177
GO:0030276	clathrin binding	Syt12;Syt9	0.249572	0.43177
GO:0045429	positive regulation of nitric oxide biosynthetic process	Akt2;Il1b	0.25079	0.412617
GO:0070301	cellular response to hydrogen peroxide	Lcn2;Net1	0.25079	0.412617
GO:0006906	vesicle fusion	Syt12;Syt9	0.25079	0.412617
GO:0007173	epidermal growth factor receptor signaling pathway	Areg;Pigr	0.25079	0.412617
GO:0048246	macrophage chemotaxis	Gpr35	0.251874	0.412617
GO:2000773	negative regulation of cellular senescence	Trp63	0.251874	0.412617
GO:0007097	nuclear migration	Syne1	0.251874	0.412617
GO:0043537	negative regulation of blood vessel endothelial cell migration	Thbs1	0.251874	0.412617
GO:2000178	negative regulation of neural precursor cell proliferation	Il1b	0.251874	0.412617
GO:1901652	response to peptide	Hcrtr1	0.251874	0.412617
GO:0043267	negative regulation of potassium ion transport	Casq2	0.251874	0.412617
GO:0045824	negative regulation of innate immune response	Acod1	0.251874	0.412617
GO:0050673	epithelial cell proliferation	Col8a1	0.251874	0.412617
GO:0007064	mitotic sister chromatid cohesion	Pttg1	0.251874	0.412617
GO:0010259	multicellular organism aging	Trp63	0.251874	0.412617
GO:0045104	intermediate filament cytoskeleton organization	Dsp	0.251874	0.412617
GO:0006978	DNA damage response, signal transduction by p53 class mediator resulting in transcription of p21 class mediator	Trp63	0.251874	0.412617
GO:0006825	copper ion transport	Hephl1	0.251874	0.412617
GO:0032693	negative regulation of interleukin-10 production	Il12b	0.251874	0.412617
GO:0048715	negative regulation of oligodendrocyte differentiation	Id4	0.251874	0.412617
GO:0002064	epithelial cell development	Trp63	0.251874	0.412617
GO:0030949	positive regulation of vascular endothelial growth factor receptor signaling pathway	Fgf18	0.251874	0.412617
GO:0021702	cerebellar Purkinje cell differentiation	Cacna1a	0.251874	0.412617
GO:0045198	establishment of epithelial cell apical/basal polarity	Lama1	0.251874	0.412617
GO:0021895	cerebral cortex neuron differentiation	Id4	0.251874	0.412617
GO:0050435	amyloid-beta metabolic process	Nat8	0.251874	0.412617
GO:0001817	regulation of cytokine production	Ltf	0.251874	0.412617
GO:0043149	stress fiber assembly	Srf	0.251874	0.412617
GO:0010839	negative regulation of keratinocyte proliferation	Vdr	0.251874	0.412617
GO:0010880	regulation of release of sequestered calcium ion into cytosol by sarcoplasmic reticulum	Casq2	0.251874	0.412617
GO:0001946	lymphangiogenesis	Ccbe1	0.251874	0.412617
GO:0015711	organic anion transport	Slco1a5	0.251874	0.412617
GO:0060042	retina morphogenesis in camera-type eye	Rpgr	0.251874	0.412617
GO:0071380	cellular response to prostaglandin E stimulus	Prkce	0.251874	0.412617
GO:0007175	negative regulation of epidermal growth factor-activated receptor activity	Gprc5a	0.251874	0.412617
GO:0000122	negative regulation of transcription from RNA polymerase II promoter	Vdr;Trim29;Per2;Trp63;Egr1;Il1b;Foxc1;Tfap2b;Shox2;Jazf1;Mzf1;Mlx;Sik1;Hesx1;Per3;Usp2;Id4;Nrarp;Six1	0.25277	0.413648
GO:0033138	positive regulation of peptidyl-serine phosphorylation	Akt2;Prkd1;Trim6	0.253371	0.413759
GO:0000226	microtubule cytoskeleton organization	Gapdh;Aurka;Map6	0.253371	0.413759
GO:0008553	hydrogen-exporting ATPase activity, phosphorylative mechanism	Atp6v1c2	0.255875	0.43177
GO:0001222	transcription corepressor binding	Per2	0.255875	0.43177
GO:0001076	transcription factor activity, RNA polymerase II transcription factor binding	Srf	0.255875	0.43177
GO:0036002	pre-mRNA binding	Per2	0.255875	0.43177
GO:0005545	1-phosphatidylinositol binding	Wdfy1	0.255875	0.43177
GO:0008432	JUN kinase binding	Lmnb1	0.255875	0.43177
GO:0016493	C-C chemokine receptor activity	Ccr2	0.255875	0.43177
GO:0033130	acetylcholine receptor binding	Ly6g6e	0.255875	0.43177
GO:0016595	glutamate binding	Grin2b	0.255875	0.43177
GO:0020037	heme binding	Cyp2e1;Cbs;Cyp2f2;Cyp51	0.255927	0.43177
GO:0008013	beta-catenin binding	Grin2b;Amer2;Med12l	0.25631	0.43177
GO:0042589	zymogen granule membrane	Cuzd1	0.256683	0.475406
GO:0045120	pronucleus	Aurka	0.256683	0.475406
GO:0036038	MKS complex	Tmem107	0.256683	0.475406
GO:0008395	steroid hydroxylase activity	Cyp2e1;Cyp2f2	0.25734	0.432056
GO:0005901	caveola	Ldlr;Vdr;Tfpi	0.258033	0.475406
GO:0006865	amino acid transport	Slc6a19;Slc7a13	0.258418	0.415418
GO:0051592	response to calcium ion	Fgg;Thbs1	0.258418	0.415418
GO:1905515	non-motile cilium assembly	Tmem107;Poc1a	0.258418	0.415418
GO:0006814	sodium ion transport	Slc23a1;Slc5a9;Slc34a2;Atp1a3	0.259331	0.415418
GO:0016746	transferase activity, transferring acyl groups	Nat8;Soat2;Mogat2;Dgat2;Agpat4	0.262849	0.439835
GO:0042752	regulation of circadian rhythm	Per2;Npas2	0.266049	0.415418
GO:0006986	response to unfolded protein	Hsph1;Thbs1	0.266049	0.415418
GO:0045597	positive regulation of cell differentiation	Cyr61;Srf	0.266049	0.415418
GO:0051496	positive regulation of stress fiber assembly	Myoc;Sdc4	0.266049	0.415418
GO:0006468	protein phosphorylation	Speg;Prkce;Sik1;Stk40;Aurka;Lama1;Tssk1;Akt2;Sbk1;Trpm6;Prkd1;Hunk;Mst1r;Kalrn	0.266161	0.415418
GO:0045111	intermediate filament cytoskeleton	Evpl;Ddx60	0.266471	0.484039
GO:0032993	protein-DNA complex	Nfe2;Tbx5	0.266471	0.484039
GO:0030030	cell projection organization	Tekt2;Aurka;Rpgr;Poc1a;Tmem107	0.266707	0.415418
GO:0032793	positive regulation of CREB transcription factor activity	Prkd1	0.267226	0.415418
GO:0043982	histone H4-K8 acetylation	Kansl2	0.267226	0.415418
GO:0010738	regulation of protein kinase A signaling	Grin2b	0.267226	0.415418
GO:0061029	eyelid development in camera-type eye	Srf	0.267226	0.415418
GO:0001913	T cell mediated cytotoxicity	Gzmb	0.267226	0.415418
GO:0019433	triglyceride catabolic process	Pnpla5	0.267226	0.415418
GO:0046835	carbohydrate phosphorylation	Hk2	0.267226	0.415418
GO:0017144	drug metabolic process	Cyp2e1	0.267226	0.415418
GO:0014912	negative regulation of smooth muscle cell migration	Serpine1	0.267226	0.415418
GO:0032695	negative regulation of interleukin-12 production	Thbs1	0.267226	0.415418
GO:0030322	stabilization of membrane potential	Kcnk10	0.267226	0.415418
GO:0070935	3'-UTR-mediated mRNA stabilization	Boll	0.267226	0.415418
GO:0030048	actin filament-based movement	Actc1	0.267226	0.415418
GO:0045723	positive regulation of fatty acid biosynthetic process	Mid1ip1	0.267226	0.415418
GO:0042692	muscle cell differentiation	Syne1	0.267226	0.415418
GO:0017156	calcium ion regulated exocytosis	Cacna1a	0.267226	0.415418
GO:0061053	somite development	Frzb	0.267226	0.415418
GO:0006400	tRNA modification	Thg1l	0.267226	0.415418
GO:0002021	response to dietary excess	Gdf3	0.267226	0.415418
GO:0055013	cardiac muscle cell development	Speg	0.267226	0.415418
GO:0043981	histone H4-K5 acetylation	Kansl2	0.267226	0.415418
GO:0045779	negative regulation of bone resorption	Tnfrsf11b	0.267226	0.415418
GO:0008272	sulfate transport	Slc25a10	0.267226	0.415418
GO:0042730	fibrinolysis	Fgg	0.267226	0.415418
GO:0035641	locomotory exploration behavior	Prkce	0.267226	0.415418
GO:1901381	positive regulation of potassium ion transmembrane transport	Kcnc2	0.267226	0.415418
GO:0032012	regulation of ARF protein signal transduction	Psd2	0.267226	0.415418
GO:0000470	maturation of LSU-rRNA	Nhp2	0.267226	0.415418
GO:0060445	branching involved in salivary gland morphogenesis	Lama1	0.267226	0.415418
GO:0001775	cell activation	Cd59b	0.267226	0.415418
GO:1904874	positive regulation of telomerase RNA localization to Cajal body	Nhp2	0.267226	0.415418
GO:0006103	2-oxoglutarate metabolic process	Gpt2	0.267226	0.415418
GO:0051492	regulation of stress fiber assembly	Myoc	0.267226	0.415418
GO:0060979	vasculogenesis involved in coronary vascular morphogenesis	Fgf1	0.267226	0.415418
GO:0006744	ubiquinone biosynthetic process	Coq10b	0.267226	0.415418
GO:1901386	negative regulation of voltage-gated calcium channel activity	Gpr35	0.267226	0.415418
GO:0030502	negative regulation of bone mineralization	Nfe2	0.267226	0.415418
GO:0060347	heart trabecula formation	Srf	0.267226	0.415418
GO:0005262	calcium channel activity	Grin2b;Trpm6;Cacna1a	0.267593	0.440955
GO:0043123	positive regulation of I-kappaB kinase/NF-kappaB signaling	Prkd1;Ltf;Il1b;Prkce	0.268367	0.416774
GO:0016363	nuclear matrix	Sparc;Vdr;Lmnb1	0.269367	0.484039
GO:0017124	SH3 domain binding	Shank2;Prkce;Pttg1;Inpp5j	0.269721	0.440955
GO:0007059	chromosome segregation	Kif2c;Pttg1;Spc25	0.269985	0.41845
GO:0007286	spermatid development	Tdrd5;Topaz1;Tssk1	0.269985	0.41845
GO:0016594	glycine binding	Grin2b	0.271425	0.440955
GO:0005388	calcium-transporting ATPase activity	Atp2c2	0.271425	0.440955
GO:0022841	potassium ion leak channel activity	Kcnk10	0.271425	0.440955
GO:0017049	GTP-Rho binding	Net1	0.271425	0.440955
GO:0030695	GTPase regulator activity	Arhgdig	0.271425	0.440955
GO:0016208	AMP binding	Acss2	0.271425	0.440955
GO:0000146	microfilament motor activity	Myh7	0.271425	0.440955
GO:0097038	perinuclear endoplasmic reticulum	Osbpl6	0.272272	0.484039
GO:0005774	vacuolar membrane	Slc36a2	0.272272	0.484039
GO:0043220	Schmidt-Lanterman incisure	Myoc	0.272272	0.484039
GO:0071363	cellular response to growth factor stimulus	Sparc;Ppp2r5b	0.273679	0.422716
GO:0004672	protein kinase activity	Speg;Prkce;Sik1;Stk40;Aurka;Tssk1;Akt2;Sbk1;Prkd1;Hunk;Mmd;Mst1r;Kalrn	0.279569	0.452722
GO:0008081	phosphoric diester hydrolase activity	Plcd4;Plch2	0.280652	0.453013
GO:0071346	cellular response to interferon-gamma	Acod1;Gapdh;Il12b	0.281128	0.422716
GO:0032024	positive regulation of insulin secretion	Prkce;Abat	0.281306	0.422716
GO:0045599	negative regulation of fat cell differentiation	Id4;Fam57b	0.281306	0.422716
GO:0021766	hippocampus development	Id4;Srf	0.281306	0.422716
GO:0005844	polysome	Piwil2;Cpeb2	0.282066	0.49665
GO:0060044	negative regulation of cardiac muscle cell proliferation	Tbx5	0.282264	0.422716
GO:0019752	carboxylic acid metabolic process	Csad	0.282264	0.422716
GO:0002227	innate immune response in mucosa	Ltf	0.282264	0.422716
GO:0050901	leukocyte tethering or rolling	Selp	0.282264	0.422716
GO:0036159	inner dynein arm assembly	Tekt2	0.282264	0.422716
GO:1904707	positive regulation of vascular smooth muscle cell proliferation	Mmp9	0.282264	0.422716
GO:0046907	intracellular transport	Spire1	0.282264	0.422716
GO:0006833	water transport	Upk3a	0.282264	0.422716
GO:1903543	positive regulation of exosomal secretion	Sdc4	0.282264	0.422716
GO:0045667	regulation of osteoblast differentiation	Runx2	0.282264	0.422716
GO:0050678	regulation of epithelial cell proliferation	Six1	0.282264	0.422716
GO:0032230	positive regulation of synaptic transmission, GABAergic	Prkce	0.282264	0.422716
GO:0003351	epithelial cilium movement	Adcy10	0.282264	0.422716
GO:0086004	regulation of cardiac muscle cell contraction	Casq2	0.282264	0.422716
GO:0006171	cAMP biosynthetic process	Adcy10	0.282264	0.422716
GO:0055008	cardiac muscle tissue morphogenesis	Actc1	0.282264	0.422716
GO:0036120	cellular response to platelet-derived growth factor stimulus	Prkce	0.282264	0.422716
GO:0061136	regulation of proteasomal protein catabolic process	Dlgap1	0.282264	0.422716
GO:2000147	positive regulation of cell motility	Akt2	0.282264	0.422716
GO:0007340	acrosome reaction	Plcd4	0.282264	0.422716
GO:2000679	positive regulation of transcription regulatory region DNA binding	Trim6	0.282264	0.422716
GO:0022011	myelination in peripheral nervous system	Myoc	0.282264	0.422716
GO:2000117	negative regulation of cysteine-type endopeptidase activity	Ltf	0.282264	0.422716
GO:2000010	positive regulation of protein localization to cell surface	Nrg1	0.282264	0.422716
GO:0007512	adult heart development	Myh7	0.282264	0.422716
GO:2000059	negative regulation of protein ubiquitination involved in ubiquitin-dependent protein catabolic process	Anks1	0.282264	0.422716
GO:0021954	central nervous system neuron development	Map2	0.282264	0.422716
GO:0035567	non-canonical Wnt signaling pathway	Frzb	0.282264	0.422716
GO:0045742	positive regulation of epidermal growth factor receptor signaling pathway	Mmp9	0.282264	0.422716
GO:0070498	interleukin-1-mediated signaling pathway	Egr1	0.282264	0.422716
GO:0044325	ion channel binding	Kcng4;Kcnh1;Kcnc2;Kcnb1	0.283643	0.453937
GO:0000977	RNA polymerase II regulatory region sequence-specific DNA binding	Dbp;Tfap2c;Mlx;Tbx5;Tef;Egr1;Foxc1	0.285033	0.453937
GO:0005186	pheromone activity	Mup1	0.28665	0.453937
GO:0042608	T cell receptor binding	H2-Q2	0.28665	0.453937
GO:0051371	muscle alpha-actinin binding	Myom2	0.28665	0.453937
GO:0070034	telomerase RNA binding	Nhp2	0.28665	0.453937
GO:0070588	calcium ion transmembrane transport	Atp2c2;Trpm6;Cacna1a	0.286716	0.428969
GO:1902711	GABA-A receptor complex	Gabrp	0.287534	0.49665
GO:0043194	axon initial segment	Cck	0.287534	0.49665
GO:0000777	condensed chromosome kinetochore	Spc25	0.287534	0.49665
GO:0000421	autophagosome membrane	Prkd1	0.287534	0.49665
GO:0007566	embryo implantation	Acod1;Mmp9	0.288926	0.43103
GO:0071277	cellular response to calcium ion	Alox15;Kcnh1	0.288926	0.43103
GO:0035690	cellular response to drug	Serpine1;Il1b	0.288926	0.43103
GO:0051117	ATPase binding	Adcy10;Ank1;Nkd2	0.290316	0.456861
GO:0005550	pheromone binding	Mup3;Mup1;Vmn1r197	0.290316	0.456861
GO:0007519	skeletal muscle tissue development	Six1;Pdlim3	0.296537	0.433081
GO:0071347	cellular response to interleukin-1	Serpine1;Acod1	0.296537	0.433081
GO:0046982	protein heterodimerization activity	Adra2a;Mlx;Grin2b;Kcnb1;Kcnh1;Aurka;Tfap2b;Myh7;Tef;Kcnn1;H2-Q2;Tenm2;Il12b;Ntsr2	0.296718	0.465476
GO:0006939	smooth muscle contraction	Htr1d	0.296994	0.433081
GO:0035418	protein localization to synapse	Dlgap1	0.296994	0.433081
GO:0048712	negative regulation of astrocyte differentiation	Id4	0.296994	0.433081
GO:0031643	positive regulation of myelination	Nrg1	0.296994	0.433081
GO:0006968	cellular defense response	Ccr2	0.296994	0.433081
GO:2000353	positive regulation of endothelial cell apoptotic process	Thbs1	0.296994	0.433081
GO:0048745	smooth muscle tissue development	Trp63	0.296994	0.433081
GO:0051967	negative regulation of synaptic transmission, glutamatergic	Grik3	0.296994	0.433081
GO:0001736	establishment of planar polarity	Trp63	0.296994	0.433081
GO:0042993	positive regulation of transcription factor import into nucleus	Prkd1	0.296994	0.433081
GO:0010165	response to X-ray	Trp63	0.296994	0.433081
GO:0030818	negative regulation of cAMP biosynthetic process	Adra2a	0.296994	0.433081
GO:2000737	negative regulation of stem cell differentiation	Trim6	0.296994	0.433081
GO:0032502	developmental process	Trp63	0.296994	0.433081
GO:0001967	suckling behavior	Grin2b	0.296994	0.433081
GO:0002042	cell migration involved in sprouting angiogenesis	Srf	0.296994	0.433081
GO:0007250	activation of NF-kappaB-inducing kinase activity	Zfp91	0.296994	0.433081
GO:0043122	regulation of I-kappaB kinase/NF-kappaB signaling	Il1b	0.296994	0.433081
GO:0048665	neuron fate specification	Six1	0.296994	0.433081
GO:0051056	regulation of small GTPase mediated signal transduction	Chn1	0.296994	0.433081
GO:0009888	tissue development	Lama1	0.296994	0.433081
GO:0051085	chaperone cofactor-dependent protein refolding	Hsph1	0.296994	0.433081
GO:1903561	extracellular vesicle	Gria4;Atp1a3	0.297632	0.510851
GO:0051291	protein heterooligomerization	Kcnh7;Tmem120b;Kcnc2	0.297915	0.434017
GO:0001191	transcriptional repressor activity, RNA polymerase II transcription factor binding	Cys1	0.301557	0.468674
GO:0015269	calcium-activated potassium channel activity	Kcnn1	0.301557	0.468674
GO:0004550	nucleoside diphosphate kinase activity	Pck1	0.301557	0.468674
GO:0031616	spindle pole centrosome	Aurka	0.302477	0.510851
GO:0033268	node of Ranvier	Myoc	0.302477	0.510851
GO:0005751	mitochondrial respiratory chain complex IV	AA467197	0.302477	0.510851
GO:0030509	BMP signaling pathway	Egr1;Gdf3;Runx2	0.303525	0.44089
GO:0005507	copper ion binding	Moxd1;Hephl1	0.303904	0.470864
GO:0048538	thymus development	Six1;Srf	0.304135	0.44089
GO:0048705	skeletal system morphogenesis	Six1;Runx2	0.304135	0.44089
GO:0071407	cellular response to organic cyclic compound	Akt2;Il1b	0.304135	0.44089
GO:0003151	outflow tract morphogenesis	Six1;Thbs1	0.304135	0.44089
GO:0005743	mitochondrial inner membrane	Myoc;Slc25a10;Prodh;Coq10b;Ak2;Slc25a48;Mpc2;Marc1;Ckmt1;Slc25a26	0.305875	0.513734
GO:0033198	response to ATP	Il1b	0.311422	0.44089
GO:0010759	positive regulation of macrophage chemotaxis	Thbs1	0.311422	0.44089
GO:0050870	positive regulation of T cell activation	Ccr2	0.311422	0.44089
GO:0060037	pharyngeal system development	Six1	0.311422	0.44089
GO:1902017	regulation of cilium assembly	Syne1	0.311422	0.44089
GO:0002076	osteoblast development	Runx2	0.311422	0.44089
GO:0051770	positive regulation of nitric-oxide synthase biosynthetic process	Cpeb1	0.311422	0.44089
GO:0042157	lipoprotein metabolic process	Ldlr	0.311422	0.44089
GO:0060996	dendritic spine development	Spire1	0.311422	0.44089
GO:0019229	regulation of vasoconstriction	Per2	0.311422	0.44089
GO:0050832	defense response to fungus	Gapdh	0.311422	0.44089
GO:0046716	muscle cell cellular homeostasis	Srf	0.311422	0.44089
GO:0072358	cardiovascular system development	Speg	0.311422	0.44089
GO:0048265	response to pain	Cacna1a	0.311422	0.44089
GO:0040029	regulation of gene expression, epigenetic	Tfap2c	0.311422	0.44089
GO:0034113	heterotypic cell-cell adhesion	Perp	0.311422	0.44089
GO:0050773	regulation of dendrite development	Kalrn	0.311422	0.44089
GO:0042346	positive regulation of NF-kappaB import into nucleus	Il1b	0.311422	0.44089
GO:0048598	embryonic morphogenesis	Shox2	0.311422	0.44089
GO:0072657	protein localization to membrane	Tiam1	0.311422	0.44089
GO:0010824	regulation of centrosome duplication	Chordc1	0.311422	0.44089
GO:0046325	negative regulation of glucose import	Sh2b2	0.311422	0.44089
GO:0097352	autophagosome maturation	Vps16	0.311422	0.44089
GO:0042711	maternal behavior	Kalrn	0.311422	0.44089
GO:0031047	gene silencing by RNA	Tdrkh;Piwil2	0.311718	0.44089
GO:0008286	insulin receptor signaling pathway	Akt2;Sh2b2	0.311718	0.44089
GO:0006898	receptor-mediated endocytosis	Tfr2;Ldlr	0.311718	0.44089
GO:0007015	actin filament organization	Srf;Myom2;Pdlim3	0.314756	0.444783
GO:0070063	RNA polymerase binding	Per2	0.316154	0.483869
GO:0031402	sodium ion binding	Slc34a2	0.316154	0.483869
GO:1990782	protein tyrosine kinase binding	Trim6	0.316154	0.483869
GO:0098641	cadherin binding involved in cell-cell adhesion	Trim29	0.316154	0.483869
GO:0035098	ESC/E(Z) complex	Dnmt3l	0.317108	0.518283
GO:0031528	microvillus membrane	Slc34a2	0.317108	0.518283
GO:0000780	condensed nuclear chromosome, centromeric region	Aurka	0.317108	0.518283
GO:0005666	DNA-directed RNA polymerase III complex	Polr3g	0.317108	0.518283
GO:0044291	cell-cell contact zone	Tiam1	0.317108	0.518283
GO:0003707	steroid hormone receptor activity	Vdr;Paqr9	0.319333	0.485773
GO:0003712	transcription cofactor activity	Nrg1;Raly	0.319333	0.485773
GO:0001678	cellular glucose homeostasis	Hk2	0.325554	0.453034
GO:0071276	cellular response to cadmium ion	Mmp9	0.325554	0.453034
GO:0046718	viral entry into host cell	Vps16	0.325554	0.453034
GO:0001916	positive regulation of T cell mediated cytotoxicity	Il12b	0.325554	0.453034
GO:0030278	regulation of ossification	Runx2	0.325554	0.453034
GO:0051604	protein maturation	Serpinh1	0.325554	0.453034
GO:0048747	muscle fiber development	Myl2	0.325554	0.453034
GO:0042789	mRNA transcription from RNA polymerase II promoter	Srf	0.325554	0.453034
GO:0009190	cyclic nucleotide biosynthetic process	Adcy10	0.325554	0.453034
GO:0035855	megakaryocyte development	Srf	0.325554	0.453034
GO:0030220	platelet formation	Srf	0.325554	0.453034
GO:0006801	superoxide metabolic process	Cbs	0.325554	0.453034
GO:0042310	vasoconstriction	Htr1d	0.325554	0.453034
GO:0060749	mammary gland alveolus development	Areg	0.325554	0.453034
GO:0035137	hindlimb morphogenesis	Tfap2b	0.325554	0.453034
GO:0003279	cardiac septum development	Adamts6	0.325554	0.453034
GO:0007405	neuroblast proliferation	Id4	0.325554	0.453034
GO:0001558	regulation of cell growth	Cyr61;Pttg1	0.326828	0.453587
GO:0015992	proton transport	Slc36a2;Atp6v1c2	0.326828	0.453587
GO:0097190	apoptotic signaling pathway	Vdr;Tnfrsf11b	0.326828	0.453587
GO:0031418	L-ascorbic acid binding	P4ha2	0.330446	0.489333
GO:0016706	oxidoreductase activity, acting on paired donors, with incorporation or reduction of molecular oxygen, 2-oxoglutarate as one donor, and incorporation of one atom each of oxygen into both donors	6430573F11Rik	0.330446	0.489333
GO:0016773	phosphotransferase activity, alcohol group as acceptor	Hk2	0.330446	0.489333
GO:0043274	phospholipase binding	Lmnb1	0.330446	0.489333
GO:0046961	proton-transporting ATPase activity, rotational mechanism	Atp6v1c2	0.330446	0.489333
GO:0005328	neurotransmitter:sodium symporter activity	Slc6a19	0.330446	0.489333
GO:0004890	GABA-A receptor activity	Gabrp	0.330446	0.489333
GO:0005355	glucose transmembrane transporter activity	Slc2a5	0.330446	0.489333
GO:0004198	calcium-dependent cysteine-type endopeptidase activity	Adgb	0.330446	0.489333
GO:0030134	COPII-coated ER to Golgi transport vesicle	Yif1a	0.331431	0.527514
GO:0000159	protein phosphatase type 2A complex	Ppp2r5b	0.331431	0.527514
GO:0005605	basal lamina	Lama1	0.331431	0.527514
GO:0051233	spindle midzone	Aurka	0.331431	0.527514
GO:0035371	microtubule plus-end	Kif2c	0.331431	0.527514
GO:0045785	positive regulation of cell adhesion	Selp;Il12b	0.334351	0.463613
GO:0043235	receptor complex	Ldlr;Vdr;Adra2a;Pigr	0.33783	0.533089
GO:0048557	embryonic digestive tract morphogenesis	Shox2	0.339397	0.465622
GO:0007051	spindle organization	Aurka	0.339397	0.465622
GO:0044130	negative regulation of growth of symbiont in host	Il12b	0.339397	0.465622
GO:0043032	positive regulation of macrophage activation	Thbs1	0.339397	0.465622
GO:0042462	eye photoreceptor cell development	Rpgr	0.339397	0.465622
GO:0006471	protein ADP-ribosylation	Art2b	0.339397	0.465622
GO:0016601	Rac protein signal transduction	Tiam1	0.339397	0.465622
GO:0060324	face development	Srf	0.339397	0.465622
GO:0000413	protein peptidyl-prolyl isomerization	Ppil6	0.339397	0.465622
GO:0007422	peripheral nervous system development	Nrg1	0.339397	0.465622
GO:1903076	regulation of protein localization to plasma membrane	Kalrn	0.339397	0.465622
GO:0010596	negative regulation of endothelial cell migration	Thbs1	0.339397	0.465622
GO:0010033	response to organic substance	Spp1;Il12b	0.341849	0.468571
GO:0007169	transmembrane receptor protein tyrosine kinase signaling pathway	Angptl1;Cspg4;Mst1r	0.34285	0.46953
GO:0005086	ARF guanyl-nucleotide exchange factor activity	Psd2	0.34444	0.501185
GO:0016849	phosphorus-oxygen lyase activity	Adcy10	0.34444	0.501185
GO:0035174	histone serine kinase activity	Aurka	0.34444	0.501185
GO:0008373	sialyltransferase activity	St8sia1	0.34444	0.501185
GO:0050431	transforming growth factor beta binding	Thbs1	0.34444	0.501185
GO:0071949	FAD binding	Prodh	0.34444	0.501185
GO:0070382	exocytic vesicle	Nkd2	0.345456	0.533089
GO:0033017	sarcoplasmic reticulum membrane	Sln	0.345456	0.533089
GO:0070971	endoplasmic reticulum exit site	H2-Q2	0.345456	0.533089
GO:0043034	costamere	Sdc4	0.345456	0.533089
GO:0005697	telomerase holoenzyme complex	Nhp2	0.345456	0.533089
GO:0019221	cytokine-mediated signaling pathway	Chad;Ccr2;Il1b;Sh2b2	0.34678	0.473658
GO:0007204	positive regulation of cytosolic calcium ion concentration	Cxcl1;Il1b;Cacna1a;Gpr35	0.34678	0.473658
GO:0042493	response to drug	Lcn2;Atp1a3;Abat;Mmp9	0.34678	0.473658
GO:0006869	lipid transport	Ldlr;Prelid3a;Osbpl6	0.348463	0.475538
GO:0050885	neuromuscular process controlling balance	Gm2a;Cacna1a	0.34932	0.475817
GO:0003690	double-stranded DNA binding	Egr1;Trp63;Tef;Ddx60	0.349635	0.507274
GO:0030301	cholesterol transport	Ldlr	0.352957	0.475817
GO:0032874	positive regulation of stress-activated MAPK cascade	Il1b	0.352957	0.475817
GO:0014032	neural crest cell development	Foxc1	0.352957	0.475817
GO:0019226	transmission of nerve impulse	Cacna1a	0.352957	0.475817
GO:0046856	phosphatidylinositol dephosphorylation	Inpp5j	0.352957	0.475817
GO:0022409	positive regulation of cell-cell adhesion	Kif26b	0.352957	0.475817
GO:0043623	cellular protein complex assembly	Fgg	0.352957	0.475817
GO:0045109	intermediate filament organization	Dsp	0.352957	0.475817
GO:0035924	cellular response to vascular endothelial growth factor stimulus	Prkd1	0.352957	0.475817
GO:0071539	protein localization to centrosome	Aurka	0.352957	0.475817
GO:0060218	hematopoietic stem cell differentiation	Srf	0.352957	0.475817
GO:1900745	positive regulation of p38MAPK cascade	Il1b	0.352957	0.475817
GO:0050966	detection of mechanical stimulus involved in sensory perception of pain	Grin2b	0.352957	0.475817
GO:0043539	protein serine/threonine kinase activator activity	Ltf	0.358142	0.512215
GO:0008378	galactosyltransferase activity	B3galt2	0.358142	0.512215
GO:0019955	cytokine binding	Ccr2	0.358142	0.512215
GO:0030515	snoRNA binding	Nudt7	0.358142	0.512215
GO:0004521	endoribonuclease activity	Piwil2	0.358142	0.512215
GO:0098794	postsynapse	Grin2b	0.359186	0.548706
GO:0034399	nuclear periphery	Map2	0.359186	0.548706
GO:0022008	neurogenesis	Nrg1;Six1	0.364173	0.486542
GO:0009887	animal organ morphogenesis	Trp63;Wnt5b;Vdr	0.365265	0.486542
GO:0003333	amino acid transmembrane transport	Slc7a13	0.366238	0.486542
GO:0045778	positive regulation of ossification	Runx2	0.366238	0.486542
GO:0030574	collagen catabolic process	Mmp9	0.366238	0.486542
GO:0034612	response to tumor necrosis factor	Wfdc21	0.366238	0.486542
GO:0035024	negative regulation of Rho protein signal transduction	Myoc	0.366238	0.486542
GO:0006306	DNA methylation	Dnmt3l	0.366238	0.486542
GO:0048646	anatomical structure formation involved in morphogenesis	Trp63	0.366238	0.486542
GO:0007130	synaptonemal complex assembly	Cpeb1	0.366238	0.486542
GO:0051899	membrane depolarization	Cacna1a	0.366238	0.486542
GO:0006805	xenobiotic metabolic process	Cyp2e1	0.366238	0.486542
GO:0006998	nuclear envelope organization	Sun3	0.366238	0.486542
GO:0009948	anterior/posterior axis specification	Aurka	0.366238	0.486542
GO:0007141	male meiosis I	Dnmt3l	0.366238	0.486542
GO:0031334	positive regulation of protein complex assembly	Ppp2r5b	0.366238	0.486542
GO:0002028	regulation of sodium ion transport	Sik1	0.366238	0.486542
GO:0000166	nucleotide binding	Speg;Thg1l;Myo19;Acsm3;Tssk1;Pank3;Rasl10b;Prkd1;Kif26b;Rab44;Stk40;Acly;Akt2;Sbk1;Trpm6;Mst1r;Lars2;Ckmt1;Kalrn;Adcy10;Actc1;Sik1;Atp2c2;Nlrp1b;Kif1b;Ak2;Pck1;Acss2;Hunk;Atp1a3;Hsph1;Prkce;Aurka;Myh7;Hk2;Kif2c;Pmvk	0.370833	0.521012
GO:0001934	positive regulation of protein phosphorylation	Akt2;Cyr61;Fgf1;Mmp9;Il1b	0.37097	0.492407
GO:0030426	growth cone	Adcy10;Cpeb1;Shank2;Inpp5j	0.371142	0.555291
GO:0034097	response to cytokine	Srf;Serpina3m	0.371551	0.492757
GO:0005126	cytokine receptor binding	Il12b	0.371559	0.521012
GO:0005031	tumor necrosis factor-activated receptor activity	Tnfrsf11b	0.371559	0.521012
GO:0046965	retinoid X receptor binding	Vdr	0.371559	0.521012
GO:0000062	fatty-acyl-CoA binding	Soat2	0.371559	0.521012
GO:0017016	Ras GTPase binding	Tiam1	0.371559	0.521012
GO:0030506	ankyrin binding	Rhbg	0.371559	0.521012
GO:0005773	vacuole	Mst1r	0.372629	0.555291
GO:0005797	Golgi medial cisterna	H2-Q2	0.372629	0.555291
GO:0031305	integral component of mitochondrial inner membrane	Mpc2	0.372629	0.555291
GO:0005891	voltage-gated calcium channel complex	Cacna1a	0.372629	0.555291
GO:0016323	basolateral plasma membrane	Ldlr;Kcnc2;Dsp;Rhbg;Nkd2	0.375935	0.557484
GO:0016887	ATPase activity	Actc1;Myo19;Kif1b;Myh7;Kif2c	0.377179	0.527421
GO:0009267	cellular response to starvation	Mup1;Angptl4	0.378895	0.496185
GO:0003007	heart morphogenesis	Myl2;Foxc1	0.378895	0.496185
GO:0043001	Golgi to plasma membrane protein transport	Blzf1	0.379248	0.496185
GO:0072001	renal system development	Six1	0.379248	0.496185
GO:0042307	positive regulation of protein import into nucleus	Efcab7	0.379248	0.496185
GO:0070509	calcium ion import	Cacna1a	0.379248	0.496185
GO:0007585	respiratory gaseous exchange	Ccbe1	0.379248	0.496185
GO:0045862	positive regulation of proteolysis	Perp	0.379248	0.496185
GO:0046579	positive regulation of Ras protein signal transduction	Nrg1	0.379248	0.496185
GO:0045879	negative regulation of smoothened signaling pathway	Runx2	0.379248	0.496185
GO:0090190	positive regulation of branching involved in ureteric bud morphogenesis	Six1	0.379248	0.496185
GO:0048814	regulation of dendrite morphogenesis	Syne1	0.379248	0.496185
GO:0032722	positive regulation of chemokine production	Ffar2	0.379248	0.496185
GO:0046329	negative regulation of JNK cascade	Sfrp4	0.379248	0.496185
GO:0035050	embryonic heart tube development	Foxc1	0.379248	0.496185
GO:0060441	epithelial tube branching involved in lung morphogenesis	Lama1	0.379248	0.496185
GO:0005540	hyaluronic acid binding	Ncan	0.384695	0.529087
GO:0008198	ferrous iron binding	6430573F11Rik	0.384695	0.529087
GO:0004181	metallocarboxypeptidase activity	Cpa6	0.384695	0.529087
GO:0005520	insulin-like growth factor binding	Cyr61	0.384695	0.529087
GO:0005539	glycosaminoglycan binding	Spock2	0.384695	0.529087
GO:0035257	nuclear hormone receptor binding	Per2	0.384695	0.529087
GO:0097440	apical dendrite	Grin2b	0.385791	0.569322
GO:0007612	learning	Grin2b;Shank2	0.386203	0.504859
GO:0051321	meiotic cell cycle	Meig1;Aurka;Piwil2;Clgn;Boll	0.387228	0.505774
GO:0015991	ATP hydrolysis coupled proton transport	Atp6v1c2	0.391991	0.506037
GO:0035904	aorta development	Adamts6	0.391991	0.506037
GO:0030279	negative regulation of ossification	Chsy1	0.391991	0.506037
GO:0021983	pituitary gland development	Hesx1	0.391991	0.506037
GO:0050768	negative regulation of neurogenesis	Il1b	0.391991	0.506037
GO:0061098	positive regulation of protein tyrosine kinase activity	Hsph1	0.391991	0.506037
GO:0045089	positive regulation of innate immune response	Polr3g	0.391991	0.506037
GO:0070584	mitochondrion morphogenesis	Mup1	0.391991	0.506037
GO:0045987	positive regulation of smooth muscle contraction	Srf	0.391991	0.506037
GO:0007205	protein kinase C-activating G-protein coupled receptor signaling pathway	Cck	0.391991	0.506037
GO:0009987	cellular process	Pttg1	0.391991	0.506037
GO:0009755	hormone-mediated signaling pathway	Cuzd1	0.391991	0.506037
GO:0042474	middle ear morphogenesis	Six1	0.391991	0.506037
GO:0008652	cellular amino acid biosynthetic process	Cbs	0.391991	0.506037
GO:0030336	negative regulation of cell migration	Serpine1;Srf;Tbx5	0.393093	0.507038
GO:0043325	phosphatidylinositol-3,4-bisphosphate binding	Anxa8	0.397558	0.543798
GO:0004129	cytochrome-c oxidase activity	AA467197	0.397558	0.543798
GO:0051607	defense response to virus	Cd207;Il12b;Ddx60;Polr3g	0.397917	0.510274
GO:0018105	peptidyl-serine phosphorylation	Akt2;Prkd1;Sbk1;Prkce	0.397917	0.510274
GO:0032588	trans-Golgi network membrane	Lgr5	0.398677	0.585497
GO:0008152	metabolic process	Pnpla5;Acsm3;Acly;6430573F11Rik;Hk2;AI464131;Acss2;Gys2;Tkt;Agpat4	0.399215	0.510274
GO:0000165	MAPK cascade	Nrg1;Il1b	0.400703	0.510274
GO:0006919	activation of cysteine-type endopeptidase activity involved in apoptotic process	Nlrp1b;Cck	0.400703	0.510274
GO:0000149	SNARE binding	Syt9;Kcnb1	0.402216	0.548675
GO:0033344	cholesterol efflux	Soat2	0.404473	0.510274
GO:0033137	negative regulation of peptidyl-serine phosphorylation	Inpp5j	0.404473	0.510274
GO:0001836	release of cytochrome c from mitochondria	Cck	0.404473	0.510274
GO:0071480	cellular response to gamma radiation	Egr1	0.404473	0.510274
GO:0030511	positive regulation of transforming growth factor beta receptor signaling pathway	Thbs1	0.404473	0.510274
GO:0048844	artery morphogenesis	Foxc1	0.404473	0.510274
GO:0060045	positive regulation of cardiac muscle cell proliferation	Tbx5	0.404473	0.510274
GO:0007498	mesoderm development	Gdf3	0.404473	0.510274
GO:2000778	positive regulation of interleukin-6 secretion	Il1b	0.404473	0.510274
GO:0010332	response to gamma radiation	Trp63	0.404473	0.510274
GO:0032733	positive regulation of interleukin-10 production	Il12b	0.404473	0.510274
GO:0019731	antibacterial humoral response	Ltf	0.404473	0.510274
GO:0042104	positive regulation of activated T cell proliferation	Il12b	0.404473	0.510274
GO:0007214	gamma-aminobutyric acid signaling pathway	Cacna1a	0.404473	0.510274
GO:0016049	cell growth	Cacna1a	0.404473	0.510274
GO:0032735	positive regulation of interleukin-12 production	Il12b	0.404473	0.510274
GO:0035094	response to nicotine	Abat	0.404473	0.510274
GO:0051497	negative regulation of stress fiber assembly	Myoc	0.404473	0.510274
GO:0051966	regulation of synaptic transmission, glutamatergic	Kalrn	0.404473	0.510274
GO:0002009	morphogenesis of an epithelium	Tbx5	0.404473	0.510274
GO:0060122	inner ear receptor stereocilium organization	Sdc4	0.404473	0.510274
GO:0036342	post-anal tail morphogenesis	Trp63	0.404473	0.510274
GO:0042981	regulation of apoptotic process	Gdf3;4930539E08Rik;Bcl2l15;Nlrp1b;Egr1;Tnfrsf11b	0.406658	0.512613
GO:0032091	negative regulation of protein binding	Aurka;Ckmt1	0.407893	0.513337
GO:0007517	muscle organ development	Usp2;Nrg1	0.407893	0.513337
GO:0080025	phosphatidylinositol-3,5-bisphosphate binding	Plekha5	0.410152	0.554764
GO:0017022	myosin binding	Actc1	0.410152	0.554764
GO:0070273	phosphatidylinositol-4-phosphate binding	Plekha5	0.410152	0.554764
GO:0005085	guanyl-nucleotide exchange factor activity	Tiam1;Rpgr;Net1;Kalrn	0.4111	0.554764
GO:0005761	mitochondrial ribosome	Dap3	0.411293	0.5898
GO:0000123	histone acetyltransferase complex	Kansl2	0.411293	0.5898
GO:0015935	small ribosomal subunit	Dap3	0.411293	0.5898
GO:0005791	rough endoplasmic reticulum	Map2;Trp63	0.411308	0.5898
GO:0031594	neuromuscular junction	Nrg1;Kcnc3	0.411308	0.5898
GO:0001666	response to hypoxia	Egr1;Grin2b;Abat	0.415128	0.519786
GO:0005179	hormone activity	Uts2b;Sst;Cck	0.415404	0.55907
GO:0048593	camera-type eye morphogenesis	Col8a1	0.416699	0.519786
GO:0032728	positive regulation of interferon-beta production	Polr3g	0.416699	0.519786
GO:0008089	anterograde axonal transport	Kif1b	0.416699	0.519786
GO:0009060	aerobic respiration	Mup1	0.416699	0.519786
GO:0055088	lipid homeostasis	Pnpla5	0.416699	0.519786
GO:2001243	negative regulation of intrinsic apoptotic signaling pathway	Mmp9	0.416699	0.519786
GO:0032355	response to estradiol	Areg	0.416699	0.519786
GO:1902895	positive regulation of pri-miRNA transcription from RNA polymerase II promoter	Srf	0.416699	0.519786
GO:0016032	viral process	Mst1r	0.416699	0.519786
GO:0045672	positive regulation of osteoclast differentiation	Il12b	0.416699	0.519786
GO:0003779	actin binding	Syne1;Synpo2l;Map2;Misp;Myo19;Vps16;Myh7;Spire1	0.419636	0.559595
GO:0019827	stem cell population maintenance	Padi4;Tfap2c	0.422144	0.525734
GO:0034976	response to endoplasmic reticulum stress	Alox15;Thbs1	0.422144	0.525734
GO:0044183	protein binding involved in protein folding	Clgn	0.422483	0.559595
GO:0016758	transferase activity, transferring hexosyl groups	Alg6	0.422483	0.559595
GO:0005504	fatty acid binding	Fabp5	0.422483	0.559595
GO:0004553	hydrolase activity, hydrolyzing O-glycosyl compounds	AI464131	0.422483	0.559595
GO:0051537	2 iron, 2 sulfur cluster binding	Cisd3	0.422483	0.559595
GO:0003705	transcription factor activity, RNA polymerase II distal enhancer sequence-specific binding	Srf;Foxc1	0.424022	0.560156
GO:0050905	neuromuscular process	Cacna1a	0.428675	0.528779
GO:0071158	positive regulation of cell cycle arrest	Ppp2r5b	0.428675	0.528779
GO:0006904	vesicle docking involved in exocytosis	Kcnb1	0.428675	0.528779
GO:0031032	actomyosin structure organization	Actc1	0.428675	0.528779
GO:0071361	cellular response to ethanol	Prkce	0.428675	0.528779
GO:0030148	sphingolipid biosynthetic process	Elovl3	0.428675	0.528779
GO:0001702	gastrulation with mouth forming second	Nat8	0.428675	0.528779
GO:0090200	positive regulation of release of cytochrome c from mitochondria	Mmp9	0.428675	0.528779
GO:0008045	motor neuron axon guidance	Chn1	0.428675	0.528779
GO:0022604	regulation of cell morphogenesis	Sparc	0.428675	0.528779
GO:0070328	triglyceride homeostasis	Angptl4	0.428675	0.528779
GO:2001234	negative regulation of apoptotic signaling pathway	Hsph1	0.428675	0.528779
GO:0046330	positive regulation of JNK cascade	Il1b;Lmnb1	0.429204	0.529011
GO:0001750	photoreceptor outer segment	Shank2;Rpgr	0.433022	0.617048
GO:0045177	apical part of cell	Ldlr;Spp1;Adcy10	0.43437	0.617048
GO:0001106	RNA polymerase II transcription corepressor activity	Tfap2b	0.434557	0.568093
GO:0043236	laminin binding	Thbs1	0.434557	0.568093
GO:0005184	neuropeptide hormone activity	Cck	0.434557	0.568093
GO:0043425	bHLH transcription factor binding	Runx2	0.434557	0.568093
GO:0043433	negative regulation of DNA binding transcription factor activity	Cys1;Sfrp4	0.436217	0.536431
GO:0005819	spindle	Syne1;Aurka	0.440165	0.622373
GO:0045765	regulation of angiogenesis	Serpine1	0.440406	0.536431
GO:0030001	metal ion transport	Trpm6	0.440406	0.536431
GO:0001578	microtubule bundle formation	Map2	0.440406	0.536431
GO:2000378	negative regulation of reactive oxygen species metabolic process	Hk2	0.440406	0.536431
GO:0009306	protein secretion	Fgg	0.440406	0.536431
GO:0035025	positive regulation of Rho protein signal transduction	Gpr35	0.440406	0.536431
GO:0048741	skeletal muscle fiber development	AI464131	0.440406	0.536431
GO:0035249	synaptic transmission, glutamatergic	Cacna1a	0.440406	0.536431
GO:0086010	membrane depolarization during action potential	Cacna1a	0.440406	0.536431
GO:0045921	positive regulation of exocytosis	Fgg	0.440406	0.536431
GO:0002092	positive regulation of receptor internalization	Sfrp4	0.440406	0.536431
GO:0021522	spinal cord motor neuron differentiation	Cacna1a	0.440406	0.536431
GO:0035108	limb morphogenesis	Fbn2	0.440406	0.536431
GO:0006493	protein O-linked glycosylation	Pgm3	0.440406	0.536431
GO:0006812	cation transport	Grin2b;Trpm6	0.443184	0.53897
GO:0006888	ER to Golgi vesicle-mediated transport	Yif1a;Ank1	0.443184	0.53897
GO:0071944	cell periphery	Nkd2;Prkce	0.447258	0.624147
GO:0032839	dendrite cytoplasm	Grik3	0.447579	0.624147
GO:0097431	mitotic spindle pole	Aurka	0.447579	0.624147
GO:0051384	response to glucocorticoid	Areg	0.451896	0.546569
GO:0042073	intraciliary transport	Rpgr	0.451896	0.546569
GO:0048738	cardiac muscle tissue development	Nrg1	0.451896	0.546569
GO:0010800	positive regulation of peptidyl-threonine phosphorylation	Trim6	0.451896	0.546569
GO:0045662	negative regulation of myoblast differentiation	Gdf3	0.451896	0.546569
GO:0048709	oligodendrocyte differentiation	Nrg1	0.451896	0.546569
GO:0045664	regulation of neuron differentiation	Six1	0.451896	0.546569
GO:0030308	negative regulation of cell growth	Cirbp;Frzb;Myl2	0.45303	0.547514
GO:0090630	activation of GTPase activity	Akt2;Tiam1	0.456973	0.551421
GO:0032436	positive regulation of proteasomal ubiquitin-dependent protein catabolic process	Aurka;Nkd2	0.456973	0.551421
GO:0015171	amino acid transmembrane transporter activity	Slc7a13	0.457955	0.59404
GO:0004712	protein serine/threonine/tyrosine kinase activity	Aurka	0.457955	0.59404
GO:0030594	neurotransmitter receptor activity	Htr1d	0.457955	0.59404
GO:0005790	smooth endoplasmic reticulum	Map2	0.459171	0.634491
GO:0005763	mitochondrial small ribosomal subunit	Dap3	0.459171	0.634491
GO:0032967	positive regulation of collagen biosynthetic process	Serpine1	0.46315	0.55448
GO:2001244	positive regulation of intrinsic apoptotic signaling pathway	Gsdme	0.46315	0.55448
GO:0032467	positive regulation of cytokinesis	Prkce	0.46315	0.55448
GO:0050804	modulation of chemical synaptic transmission	Gria4	0.46315	0.55448
GO:0055074	calcium ion homeostasis	Tfap2b	0.46315	0.55448
GO:0050776	regulation of immune response	Sh2b2	0.46315	0.55448
GO:0031214	biomineral tissue development	Spp1	0.46315	0.55448
GO:0043392	negative regulation of DNA binding	Gzma	0.46315	0.55448
GO:0018107	peptidyl-threonine phosphorylation	Prkd1;Sbk1	0.463793	0.55448
GO:0051259	protein oligomerization	Kcnb1;Mmp9	0.463793	0.55448
GO:0006461	protein complex assembly	Dlgap1;Clgn	0.463793	0.55448
GO:0045665	negative regulation of neuron differentiation	Id4;Il1b	0.463793	0.55448
GO:0001047	core promoter binding	Tfap2c;Per2	0.466346	0.596413
GO:0031625	ubiquitin protein ligase binding	Gpi1;Cbs;Aurka;Blzf1;Per3;Usp2;Nkd2	0.467273	0.596413
GO:0005667	transcription factor complex	Npas2;Tbx5;Irx4;Trp63;Six1;Runx2	0.467291	0.642789
GO:0016597	amino acid binding	Prodh	0.469289	0.596413
GO:0004993	G-protein coupled serotonin receptor activity	Htr1d	0.469289	0.596413
GO:0050661	NADP binding	Me1	0.469289	0.596413
GO:0015347	sodium-independent organic anion transmembrane transporter activity	Slco1a5	0.469289	0.596413
GO:0043027	cysteine-type endopeptidase inhibitor activity involved in apoptotic process	Tfap2b	0.469289	0.596413
GO:0008514	organic anion transmembrane transporter activity	Slco1a5	0.469289	0.596413
GO:0032281	AMPA glutamate receptor complex	Gria4	0.47052	0.644316
GO:0010977	negative regulation of neuron projection development	Cspg4;Inpp5j	0.470562	0.561275
GO:0045739	positive regulation of DNA repair	Npas2	0.474174	0.561275
GO:0048015	phosphatidylinositol-mediated signaling	Kcnh1	0.474174	0.561275
GO:0051491	positive regulation of filopodium assembly	Srf	0.474174	0.561275
GO:0006139	nucleobase-containing compound metabolic process	Ak2	0.474174	0.561275
GO:0043252	sodium-independent organic anion transport	Slco1a5	0.474174	0.561275
GO:0042771	intrinsic apoptotic signaling pathway in response to DNA damage by p53 class mediator	Trp63	0.474174	0.561275
GO:0045840	positive regulation of mitotic nuclear division	Il1b	0.474174	0.561275
GO:0071479	cellular response to ionizing radiation	Net1	0.474174	0.561275
GO:0002548	monocyte chemotaxis	Ccr2	0.474174	0.561275
GO:0012501	programmed cell death	Gsdme	0.474174	0.561275
GO:0001819	positive regulation of cytokine production	Adra2a	0.474174	0.561275
GO:0051482	positive regulation of cytosolic calcium ion concentration involved in phospholipase C-activating G-protein coupled signaling pathway	Gpr35	0.474174	0.561275
GO:0048661	positive regulation of smooth muscle cell proliferation	Egr1;Thbs1	0.47728	0.563662
GO:0017148	negative regulation of translation	Cpeb1;Gapdh	0.47728	0.563662
GO:1903955	positive regulation of protein targeting to mitochondrion	Prelid3a;Oscp1	0.47728	0.563662
GO:0001158	enhancer sequence-specific DNA binding	Tfap2b	0.480387	0.604396
GO:0008080	N-acetyltransferase activity	Nat8	0.480387	0.604396
GO:0043014	alpha-tubulin binding	Hsph1	0.480387	0.604396
GO:0030507	spectrin binding	Ank1	0.480387	0.604396
GO:0030863	cortical cytoskeleton	Ank1	0.481632	0.655894
GO:0036064	ciliary basal body	Rpgr;Poc1a;Cys1	0.483291	0.655894
GO:0001764	neuron migration	Adgrl3;Cck;Srf	0.484689	0.568424
GO:0051209	release of sequestered calcium ion into cytosol	Prkce	0.484972	0.568424
GO:0032543	mitochondrial translation	Lars2	0.484972	0.568424
GO:0086091	regulation of heart rate by cardiac conduction	Dsp	0.484972	0.568424
GO:0006913	nucleocytoplasmic transport	Mlx	0.484972	0.568424
GO:0050767	regulation of neurogenesis	Per2	0.484972	0.568424
GO:0043523	regulation of neuron apoptotic process	Trp63	0.484972	0.568424
GO:0045746	negative regulation of Notch signaling pathway	Nrarp	0.484972	0.568424
GO:0007140	male meiotic nuclear division	Tdrkh	0.484972	0.568424
GO:0071902	positive regulation of protein serine/threonine kinase activity	Ltf	0.484972	0.568424
GO:0005543	phospholipid binding	Tiam1;Psd2	0.486808	0.610702
GO:0006338	chromatin remodeling	Trp63;Padi4	0.490558	0.574538
GO:0005070	SH3/SH2 adaptor activity	Sh2b2	0.491252	0.610702
GO:0035035	histone acetyltransferase binding	Egr1	0.491252	0.610702
GO:0004864	protein phosphatase inhibitor activity	Ppp1r36	0.491252	0.610702
GO:0047485	protein N-terminus binding	Hesx1;Nfe2;Kcnb1	0.491482	0.610702
GO:0048786	presynaptic active zone	Shank2	0.492511	0.662493
GO:0031226	intrinsic component of plasma membrane	Unc5a	0.492511	0.662493
GO:0000981	RNA polymerase II transcription factor activity, sequence-specific DNA binding	Tfap2b;Tfap2c;E130308A19Rik;Pttg1	0.493833	0.612109
GO:0043484	regulation of RNA splicing	Rbfox3	0.495549	0.576902
GO:2001240	negative regulation of extrinsic apoptotic signaling pathway in absence of ligand	Il1b	0.495549	0.576902
GO:0002474	antigen processing and presentation of peptide antigen via MHC class I	H2-Q2	0.495549	0.576902
GO:0030282	bone mineralization	Alox15	0.495549	0.576902
GO:0002323	natural killer cell activation involved in immune response	Il12b	0.495549	0.576902
GO:0034614	cellular response to reactive oxygen species	Mmp9	0.495549	0.576902
GO:0046326	positive regulation of glucose import	Akt2	0.495549	0.576902
GO:0071773	cellular response to BMP stimulus	Runx2	0.495549	0.576902
GO:0007399	nervous system development	Chn1;Itm2a;Sh2b2;Fgf18;Ntng1;Rbfox3;Prkd1;Nrg1;Kalrn	0.496908	0.577862
GO:0030097	hemopoiesis	Pgm3;Ccr2	0.497117	0.577862
GO:0051082	unfolded protein binding	Serpinh1;Clgn	0.500174	0.618442
GO:0070491	repressing transcription factor binding	Runx2	0.501892	0.619041
GO:0031966	mitochondrial membrane	Slc25a10;Lyrm7	0.502101	0.667954
GO:0001726	ruffle	Sh2b2;Inpp5j	0.502101	0.667954
GO:0035869	ciliary transition zone	Tmem107	0.503162	0.667954
GO:0009611	response to wounding	Aurka;Nmnat1	0.503623	0.583712
GO:0048147	negative regulation of fibroblast proliferation	Mmp9	0.505909	0.583712
GO:0048589	developmental growth	Srf	0.505909	0.583712
GO:0035116	embryonic hindlimb morphogenesis	Trp63	0.505909	0.583712
GO:0007080	mitotic metaphase plate congression	Kif2c	0.505909	0.583712
GO:0072332	intrinsic apoptotic signaling pathway by p53 class mediator	Perp	0.505909	0.583712
GO:0019216	regulation of lipid metabolic process	Prkce	0.505909	0.583712
GO:0071364	cellular response to epidermal growth factor stimulus	Foxc1	0.505909	0.583712
GO:0048663	neuron fate commitment	Nrg1	0.505909	0.583712
GO:0006418	tRNA aminoacylation for protein translation	Lars2	0.505909	0.583712
GO:0031410	cytoplasmic vesicle	Tfr2;Myoc;Cuzd1;Arhgap21;Il1b;Syt12;1500015O10Rik;Atp2c2;Vps16;Kif1b;Tssk1;Syt9;Spire1;Rhbg;Nkd2	0.508872	0.672595
GO:0051289	protein homotetramerization	Trp63;Thg1l	0.510073	0.58808
GO:0003700	DNA binding transcription factor activity	Vdr;Dbp;Tfap2c;Mlx;Srf;Npas2;Tbx5;Tfap2b;Tef;Zfp975;Six1;Zfp825;Trp63;Nfe2;Klf15;Egr1;Runx2;Foxc1	0.511987	0.627266
GO:0001104	RNA polymerase II transcription cofactor activity	Med12l	0.512309	0.627266
GO:0097718	disordered domain specific binding	Gapdh	0.512309	0.627266
GO:0019897	extrinsic component of plasma membrane	Art2b	0.51359	0.675894
GO:0050715	positive regulation of cytokine secretion	Gapdh	0.516057	0.590594
GO:0035774	positive regulation of insulin secretion involved in cellular response to glucose stimulus	Mpc2	0.516057	0.590594
GO:0051480	regulation of cytosolic calcium ion concentration	Hcrtr1	0.516057	0.590594
GO:0051924	regulation of calcium ion transport	Vdr	0.516057	0.590594
GO:0045776	negative regulation of blood pressure	Abat	0.516057	0.590594
GO:0007528	neuromuscular junction development	Kalrn	0.516057	0.590594
GO:0031069	hair follicle morphogenesis	Trp63	0.516057	0.590594
GO:0070534	protein K63-linked ubiquitination	Zfp91	0.516057	0.590594
GO:0030501	positive regulation of bone mineralization	Fbn2	0.516057	0.590594
GO:0048514	blood vessel morphogenesis	Thbs1	0.516057	0.590594
[truncated: 361 more rows]
