# Supplementary material for: Microarray Analysis of lncRNA and mRNA Reveals Enhanced Lipolysis Along With Metabolic Remodeling in Mice Infected With Larval Echinococcus granulosus
Source: Front Physiol. 2020 Aug 21;11:1078. doi: 10.3389/fphys.2020.01078 (PMC7472464; doi:10.3389/fphys.2020.01078)
Supplement: Supplementary file 11 [file Table_6.XLSX]

## Sheet: Sheet1
KEGG pathway analysis of mRNAs.
Term_ID	Term description	GeneSymbols	P value	FDR
path:mmu01100	Metabolic pathways	Alox15;Alox12e;Acsm3;Gpi1;Cbs;Ces1d;Pank3;Prodh;Dpagt1;Hmgcll1;Gapdh;Gys2;Tkt;Atp6v1c2;Chsy3;Acly;Nmnat1;Inpp5j;Cyp2e1;Abat;Gpt2;St8sia1;Art2b;Ckmt1;Chsy1;Agmat;Cyp51;Fdps;Ak2;Pck1;Acss2;Dgat2;Lama3;Agpat4;Fut2;Pgm3;Me1;Alg6;Hpse2;Polr3g;B3galt2;Plch2;Hk2;P4ha2;Arg1;Plcd4;Csad;Lss;Pmvk	0.000500211	0.0861589
path:mmu04512	ECM-receptor interaction	Thbs1;Chad;Col9a3;Lama1;Spp1;Lamb3;Lama3;Sdc4	0.000697643	0.0861589
path:mmu04978	Mineral absorption	Vdr;Slc6a19;Trpm6;Slc34a2;Atp1a3	0.00385952	0.274714
path:mmu00330	Arginine and proline metabolism	Agmat;P4ha2;Prodh;Arg1;Ckmt1	0.00662785	0.274714
path:mmu05020	Prion diseases	Egr1;Il1b;C8a;C7	0.00787012	0.274714
path:mmu00100	Steroid biosynthesis	Soat2;Cyp51;Lss	0.00935381	0.274714
path:mmu04260	Cardiac muscle contraction	Actc1;Myl2;Myl3;Myh7;Tnnc1;Atp1a3	0.00980851	0.274714
path:mmu00532	Glycosaminoglycan biosynthesis	Chsy1;Chst13;Chsy3	0.0108171	0.274714
path:mmu05146	Amoebiasis	Lama1;C8a;Il12b;Arg1;Lamb3;Il1b;Lama3	0.0121588	0.274714
path:mmu05033	Nicotine addiction	Grin2b;Gria4;Gabrp;Cacna1a	0.0139114	0.274714
path:mmu04964	Proximal tubule bicarbonate reclamation	Slc25a10;Pck1;Atp1a3	0.0141201	0.274714
path:mmu03320	PPAR signaling pathway	Me1;Plin2;Angptl4;Scd2;Pck1;Fabp5	0.0146079	0.274714
path:mmu04371	Apelin signaling pathway	Adcy10;Myl2;Prkce;Egr1;Myl3;Serpine1;Akt2;Spp1	0.0164364	0.274714
path:mmu04610	Complement and coagulation cascades	Cd59b;Tfpi;Serpine1;C8a;C7;Fgg	0.0170935	0.274714
path:mmu04024	cAMP signaling pathway	Adcy10;Grin2b;Hcar1;Htr1d;Akt2;Ffar2;Tiam1;Hcar2;Gria4;Atp1a3	0.0175094	0.274714
path:mmu04973	Carbohydrate digestion and absorption	Akt2;Slc2a5;Atp1a3;Hk2	0.0177952	0.274714
path:mmu00010	Glycolysis / Gluconeogenesis	Gpi1;Hk2;Gapdh;Acss2;Pck1	0.0202002	0.289636
path:mmu04261	Adrenergic signaling in cardiomyocytes	Actc1;Myl2;Myl3;Myh7;Tnnc1;Akt2;Ppp2r5b;Atp1a3	0.0222351	0.289636
path:mmu01200	Carbon metabolism	Me1;Gpi1;Hk2;Gapdh;Acss2;Tkt;Gpt2	0.0226241	0.289636
path:mmu00601	Glycosphingolipid biosynthesis	Fut2;St8sia1;B3galt2	0.0246249	0.289636
path:mmu00650	Butanoate metabolism	Hmgcll1;Abat;Acsm3	0.0246249	0.289636
path:mmu05144	Malaria	Ackr1;Selp;Il1b;Thbs1	0.0274269	0.307929
path:mmu04933	AGE-RAGE signaling pathway in diabetic complications	Prkce;Serpine1;Akt2;Egr1;Plcd4;Il1b	0.029928	0.321401
path:mmu01230	Biosynthesis of amino acids	Cbs;Gapdh;Tkt;Gpt2;Arg1	0.0343277	0.349338
path:mmu04710	Circadian rhythm	Per3;Per2;Npas2	0.0353581	0.349338
path:mmu05145	Toxoplasmosis	Ldlr;Lama1;Akt2;Il12b;Lamb3;Lama3	0.041295	0.378294
path:mmu00500	Starch and sucrose metabolism	Gpi1;Hk2;Gys2	0.0414902	0.378294
path:mmu04931	Insulin resistance	Mlx;Prkce;Akt2;Pck1;Gys2;Ppp1r3b	0.0428835	0.378294
path:mmu04510	Focal adhesion	Myl2;Thbs1;Chad;Col9a3;Lama1;Akt2;Spp1;Lamb3;Lama3	0.0445622	0.379547
path:mmu05410	Hypertrophic cardiomyopathy (HCM)	Actc1;Myl2;Myl3;Myh7;Tnnc1	0.0471398	0.388118
path:mmu04724	Glutamatergic synapse	Shank2;Grin2b;Dlgap1;Cacna1a;Grik3;Gria4	0.0513997	0.399394
path:mmu00603	Glycosphingolipid biosynthesis	Fut2;St8sia1	0.0530226	0.399394
path:mmu05205	Proteoglycans in cancer	Thbs1;Hpse2;Akt2;Wnt5b;Ank1;Mmp9;Tiam1;Il12b;Sdc4	0.0533603	0.399394
path:mmu05414	Dilated cardiomyopathy (DCM)	Actc1;Myl2;Myl3;Myh7;Tnnc1	0.0578176	0.412398
path:mmu00620	Pyruvate metabolism	Me1;Acss2;Pck1	0.0589727	0.412398
path:mmu04974	Protein digestion and absorption	Col9a3;Col17a1;Slc6a19;Atp1a3;Ctrl	0.0601066	0.412398
path:mmu05219	Bladder cancer	Upk3a;Mmp9;Thbs1	0.0708683	0.469289
path:mmu00220	Arginine biosynthesis	Gpt2;Arg1	0.0721983	0.469289
path:mmu04151	PI3K-Akt signaling pathway	Thbs1;Chad;Col9a3;Lama1;Fgf18;Akt2;Pck1;Fgf1;Gys2;Spp1;Ppp2r5b;Lamb3;Lama3	0.0742207	0.470064
path:mmu04713	Circadian entrainment	Adcy10;Grin2b;Per2;Per3;Gria4	0.0802475	0.480666
path:mmu04380	Osteoclast differentiation	Fcgr4;Akt2;LOC100038947;Oscar;Il1b;Tnfrsf11b	0.0804099	0.480666
path:mmu04940	Type I diabetes mellitus	Gzmb;Il1b;Il12b;H2-Q2	0.0817327	0.480666
path:mmu04971	Gastric acid secretion	Kcnj16;Sst;Atp1a3;Kcnk10	0.0956129	0.549218
path:mmu00900	Terpenoid backbone biosynthesis	Fdps;Pmvk	0.100579	0.561766
path:mmu04930	Type II diabetes mellitus	Prkce;Hk2;Cacna1a	0.102346	0.561766
path:mmu00520	Amino sugar and nucleotide sugar metabolism	Pgm3;Gpi1;Hk2	0.107232	0.563539
path:mmu04979	Cholesterol metabolism	Ldlr;Soat2;Angptl4	0.107232	0.563539
path:mmu00524	Neomycin, kanamycin and gentamicin biosynthesis	Hk2	0.112022	0.575122
path:mmu04910	Insulin signaling pathway	Sh2b2;Hk2;Akt2;Pck1;Gys2;Ppp1r3b	0.114093	0.575122
path:mmu05150	Staphylococcus aureus infection	Selp;Fcgr4;Fgg	0.127644	0.630563
path:mmu04080	Neuroactive ligand-receptor interaction	Hcrtr1;Adra2a;Gpr35;Grin2b;Htr1d;Gzma;Gria4;Grik3;Gabrp;Ntsr2	0.133193	0.635394
path:mmu04146	Peroxisome	Nudt7;Hmgcll1;Mpv17l;Pmvk	0.134689	0.635394
path:mmu04114	Oocyte meiosis	Aurka;Ppp2r5b;Cpeb2;Cpeb1;Pttg1	0.136855	0.635394
path:mmu04012	ErbB signaling pathway	Areg;Nrg4;Nrg1;Akt2	0.138912	0.635394
path:mmu05134	Legionellosis	Cxcl1;Il1b;Il12b	0.154908	0.672551
path:mmu01523	Antifolate resistance	Il1b;Alox12e	0.155832	0.672551
path:mmu04914	Progesterone-mediated oocyte maturation	Akt2;Cpeb1;Aurka;Cpeb2	0.160795	0.672551
path:mmu00640	Propanoate metabolism	Acss2;Abat	0.164141	0.672551
path:mmu04657	IL-17 signaling pathway	Lcn2;Cxcl1;Il1b;Mmp9	0.165317	0.672551
path:mmu05222	Small cell lung cancer	Akt2;Lama1;Lamb3;Lama3	0.169884	0.672551
path:mmu00561	Glycerolipid metabolism	Dgat2;Mogat2;Agpat4	0.172068	0.672551
path:mmu00020	Citrate cycle (TCA cycle)	Acly;Pck1	0.172526	0.672551
path:mmu00030	Pentose phosphate pathway	Tkt;Gpi1	0.172526	0.672551
path:mmu04152	AMPK signaling pathway	Scd2;Akt2;Pck1;Gys2;Ppp2r5b	0.174264	0.672551
path:mmu05330	Allograft rejection	Gzmb;Il12b;H2-Q2	0.189739	0.675694
path:mmu05332	Graft-versus-host disease	Gzmb;Il1b;H2-Q2	0.195731	0.675694
path:mmu00760	Nicotinate and nicotinamide metabolism	Art2b;Nmnat1	0.198063	0.675694
path:mmu05165	Human papillomavirus infection	Thbs1;Chad;Col9a3;Lama1;Akt2;Wnt5b;H2-Q2;Spp1;Ppp2r5b;Lamb3;Lama3	0.199734	0.675694
path:mmu04022	cGMP-PKG signaling pathway	Adra2a;Prkce;Srf;Myh7;Akt2;Atp1a3	0.202464	0.675694
path:mmu04620	Toll-like receptor signaling pathway	Spp1;Il1b;Il12b;Akt2	0.203021	0.675694
path:mmu04514	Cell adhesion molecules (CAMs)	Cldn11;Selp;Cdh3;Ntng1;H2-Q2;Sdc4	0.206139	0.675694
path:mmu05143	African trypanosomiasis	Il1b;Il12b	0.206677	0.675694
path:mmu04728	Dopaminergic synapse	Grin2b;Cacna1a;Akt2;Ppp2r5b;Gria4	0.206699	0.675694
path:mmu05140	Leishmaniasis	Fcgr4;Il1b;Il12b	0.20785	0.675694
path:mmu04115	p53 signaling pathway	Serpine1;Perp;Thbs1	0.20785	0.675694
path:mmu04925	Aldosterone synthesis and secretion	Ldlr;Prkd1;Atp1a3;Prkce	0.207906	0.675694
path:mmu05142	Chagas disease (American trypanosomiasis)	Serpine1;Il1b;Il12b;Akt2	0.212825	0.680894
path:mmu00250	Alanine, aspartate and glutamate metabolism	Gpt2;Abat	0.215331	0.680894
path:mmu04922	Glucagon signaling pathway	Akt2;Pck1;Sik1;Gys2	0.217776	0.680894
path:mmu00430	Taurine and hypotaurine metabolism	Csad	0.230086	0.685536
path:mmu00072	Synthesis and degradation of ketone bodies	Hmgcll1	0.230086	0.685536
path:mmu04976	Bile secretion	Ldlr;Slco1a5;Atp1a3	0.232561	0.685536
path:mmu04015	Rap1 signaling pathway	Thbs1;Grin2b;Fgf18;Akt2;Fgf1;Prkd1;Tiam1	0.234097	0.685536
path:mmu04066	HIF-1 signaling pathway	Serpine1;Akt2;Gapdh;Hk2	0.237882	0.685536
path:mmu00562	Inositol phosphate metabolism	Plcd4;Plch2;Inpp5j	0.238823	0.685536
path:mmu05152	Tuberculosis	Vdr;Cd209g;Fcgr4;Akt2;Il1b;Il12b	0.240237	0.685536
path:mmu04975	Fat digestion and absorption	Dgat2;Mogat2	0.241464	0.685536
path:mmu04668	TNF signaling pathway	Akt2;Cxcl1;Il1b;Mmp9	0.248096	0.696361
path:mmu04145	Phagosome	Tuba3b;Cd209g;Atp6v1c2;Fcgr4;Thbs1;H2-Q2	0.259881	0.721242
path:mmu05218	Melanoma	Akt2;Fgf18;Fgf1	0.264134	0.724901
path:mmu04919	Thyroid hormone signaling pathway	Akt2;Med12l;Plcd4;Atp1a3	0.284527	0.772287
path:mmu00604	Glycosphingolipid biosynthesis	St8sia1	0.299981	0.796725
path:mmu00730	Thiamine metabolism	Ak2	0.299981	0.796725
path:mmu00510	N-Glycan biosynthesis	Alg6;Dpagt1	0.320127	0.841184
path:mmu00591	Linoleic acid metabolism	Cyp2e1;Alox15	0.32879	0.854854
path:mmu04727	GABAergic synapse	Abat;Gabrp;Cacna1a	0.34141	0.877673
path:mmu00590	Arachidonic acid metabolism	Cyp2e1;Alox15;Alox12e	0.347867	0.877673
path:mmu00770	Pantothenate and CoA biosynthesis	Pank3	0.348227	0.877673
path:mmu04530	Tight junction	Cldn11;Myl2;Tuba3b;Prkce;Tiam1	0.355217	0.886249
path:mmu04961	Endocrine and other factor-regulated calcium reabsorption	Vdr;Atp1a3	0.363112	0.889106
path:mmu01210	2-Oxocarboxylic acid metabolism	Gpt2	0.363561	0.889106
path:mmu04726	Serotonergic synapse	Htr1d;Alox15;Alox12e;Cacna1a	0.375285	0.90878
path:mmu00280	Valine, leucine and isoleucine degradation	Hmgcll1;Abat	0.380032	0.911338
path:mmu00531	Glycosaminoglycan degradation	Hpse2	0.393163	0.924342
path:mmu05162	Measles	Akt2;Cd209g;Il1b;Il12b	0.396681	0.924342
path:mmu04210	Apoptosis	Akt2;Gzmb;Tuba3b;Lmnb1	0.396681	0.924342
path:mmu04550	Signaling pathways regulating pluripotency of stem cells	Akt2;Id4;Hesx1;Wnt5b	0.402014	0.926362
path:mmu05321	Inflammatory bowel disease (IBD)	Il1b;Il12b	0.405049	0.926362
path:mmu05418	Fluid shear stress and atherosclerosis	Akt2;Il1b;Mmp9;Sdc4	0.428543	0.950876
path:mmu04721	Synaptic vesicle cycle	Atp6v1c2;Cacna1a	0.429577	0.950876
path:mmu05202	Transcriptional misregulation in cancer	Gzmb;Per2;Six1;Mmp9;Runx2	0.430085	0.950876
path:mmu05322	Systemic lupus erythematosus	C8a;Grin2b;Fcgr4;C7	0.433815	0.950876
path:mmu04977	Vitamin digestion and absorption	Slc23a1	0.435016	0.950876
path:mmu04623	Cytosolic DNA-sensing pathway	Polr3g;Il1b	0.445632	0.954529
path:mmu05230	Central carbon metabolism in cancer	Akt2;Hk2	0.445632	0.954529
path:mmu00980	Metabolism of xenobiotics by cytochrome P450	Cyp2e1;Cyp2f2	0.453566	0.954529
path:mmu04966	Collecting duct acid secretion	Atp6v1c2	0.473997	0.954529
path:mmu00062	Fatty acid elongation	Elovl3	0.473997	0.954529
path:mmu05224	Breast cancer	Akt2;Wnt5b;Fgf18;Fgf1	0.475462	0.954529
path:mmu04932	Non-alcoholic fatty liver disease (NAFLD)	Cyp2e1;Il1b;Mlx;Akt2	0.475462	0.954529
path:mmu05031	Amphetamine addiction	Grin2b;Gria4	0.476972	0.954529
path:mmu05221	Acute myeloid leukemia	Akt2;Per2	0.484639	0.954529
path:mmu04062	Chemokine signaling pathway	Cxcr1;Akt2;Ccr2;Tiam1;Cxcl1	0.485167	0.954529
path:mmu04150	mTOR signaling pathway	Akt2;Wnt5b;Deptor;Atp6v1c2	0.4857	0.954529
path:mmu01040	Biosynthesis of unsaturated fatty acids	Scd2	0.486386	0.954529
path:mmu04390	Hippo signaling pathway	Serpine1;Wnt5b;Areg;Fgf1	0.49079	0.954529
path:mmu05226	Gastric cancer	Akt2;Wnt5b;Fgf18;Fgf1	0.49079	0.954529
path:mmu05166	HTLV-I infection	Srf;Akt2;Wnt5b;H2-Q2;Egr1;Fdps;Pttg1	0.495121	0.955429
path:mmu04920	Adipocytokine signaling pathway	Akt2;Pck1	0.499763	0.956911
path:mmu04670	Leukocyte transendothelial migration	Cldn11;Myl2;Mmp9	0.50954	0.96217
path:mmu03020	RNA polymerase	Polr3g	0.510301	0.96217
path:mmu00052	Galactose metabolism	Hk2	0.533108	0.963621
path:mmu05133	Pertussis	Il1b;Il12b	0.536311	0.963621
path:mmu04722	Neurotrophin signaling pathway	Akt2;Arhgdig;Sh2b2	0.543978	0.963621
path:mmu00410	beta-Alanine metabolism	Abat	0.544112	0.963621
path:mmu04071	Sphingolipid signaling pathway	Akt2;Ppp2r5b;Prkce	0.549582	0.963621
path:mmu05132	Salmonella infection	Cxcl1;Il1b	0.550412	0.963621
path:mmu05320	Autoimmune thyroid disease	Gzmb;H2-Q2	0.557349	0.963621
path:mmu05164	Influenza A	Akt2;Fdps;Il1b;Il12b	0.559654	0.963621
path:mmu01521	EGFR tyrosine kinase inhibitor resistance	Akt2;Nrg1	0.56421	0.963621
path:mmu00051	Fructose and mannose metabolism	Hk2	0.565352	0.963621
path:mmu04750	Inflammatory mediator regulation of TRP channels	Il1b;Prkce;Alox12e	0.56615	0.963621
path:mmu05168	Herpes simplex infection	Per2;Per3;H2-Q2;Il1b;Il12b	0.572349	0.963621
path:mmu05323	Rheumatoid arthritis	Il1b;Atp6v1c2	0.584336	0.963621
path:mmu04960	Aldosterone-regulated sodium reabsorption	Atp1a3	0.59538	0.963621
path:mmu04911	Insulin secretion	Atp1a3;Kcnn1	0.597371	0.963621
path:mmu04350	TGF-beta signaling pathway	Id4;Thbs1	0.597371	0.963621
path:mmu04666	Fc gamma R-mediated phagocytosis	Akt2;Prkce	0.610098	0.963621
path:mmu05160	Hepatitis C	Ldlr;Cldn11;Akt2	0.613571	0.963621
path:mmu00260	Glycine, serine and threonine metabolism	Cbs	0.614243	0.963621
path:mmu05416	Viral myocarditis	Myh7;H2-Q2	0.616347	0.963621
path:mmu04742	Taste transduction	Htr1d;Cacna1a	0.616347	0.963621
path:mmu04060	Cytokine-cytokine receptor interaction	Tnfrsf11b;Cxcr1;Ccr2;Cxcl1;Il1b;Il12b	0.616451	0.963621
path:mmu04216	Ferroptosis	Alox15	0.623343	0.963621
path:mmu05032	Morphine addiction	Gabrp;Cacna1a	0.640576	0.963621
path:mmu04672	Intestinal immune network for IgA production	Pigr	0.640909	0.963621
path:mmu04962	Vasopressin-regulated water reabsorption	Arhgdig	0.640909	0.963621
path:mmu01522	Endocrine resistance	Akt2;Mmp9	0.646443	0.963621
path:mmu04640	Hematopoietic cell lineage	Cd59b;Il1b	0.657951	0.963621
path:mmu04014	Ras signaling pathway	Grin2b;Fgf18;Akt2;Fgf1;Tiam1	0.658706	0.963621
path:mmu04915	Estrogen signaling pathway	Akt2;Mmp9	0.663593	0.963621
path:mmu05215	Prostate cancer	Akt2;Mmp9	0.669159	0.963621
path:mmu04310	Wnt signaling pathway	Wnt5b;Nkd2;Sfrp4	0.671213	0.963621
path:mmu04070	Phosphatidylinositol signaling system	Plcd4;Inpp5j	0.674652	0.963621
path:mmu04072	Phospholipase D signaling pathway	Akt2;Cxcr1;Agpat4	0.675722	0.963621
path:mmu05030	Cocaine addiction	Grin2b	0.681339	0.963621
path:mmu00270	Cysteine and methionine metabolism	Cbs	0.688864	0.963621
path:mmu04723	Retrograde endocannabinoid signaling	Gria4;Gabrp;Cacna1a	0.688978	0.963621
path:mmu04010	MAPK signaling pathway	Srf;Cacna1a;Fgf18;Akt2;Fgf1;Il1b	0.69099	0.963621
path:mmu04972	Pancreatic secretion	Atp1a3;Ctrl	0.701015	0.963621
path:mmu05014	Amyotrophic lateral sclerosis (ALS)	Grin2b	0.710396	0.963621
path:mmu00983	Drug metabolism	Ces1d	0.710396	0.963621
path:mmu01212	Fatty acid metabolism	Scd2	0.710396	0.963621
path:mmu04923	Regulation of lipolysis in adipocytes	Akt2	0.730444	0.963621
path:mmu04810	Regulation of actin cytoskeleton	Myl2;Tiam1;Fgf18;Fgf1	0.745373	0.963621
path:mmu04725	Cholinergic synapse	Akt2;Cacna1a	0.748445	0.963621
path:mmu05213	Endometrial cancer	Akt2	0.749112	0.963621
path:mmu04913	Ovarian steroidogenesis	Ldlr	0.749112	0.963621
path:mmu04370	VEGF signaling pathway	Akt2	0.749112	0.963621
path:mmu00310	Lysine degradation	Bbox1	0.755044	0.963621
path:mmu04621	NOD-like receptor signaling pathway	Cxcl1;Il1b;Nlrp1b	0.760074	0.963621
path:mmu03008	Ribosome biogenesis in eukaryotes	Nhp2;Rpp40	0.761363	0.963621
path:mmu04730	Long-term depression	Cacna1a	0.766493	0.963621
path:mmu00480	Glutathione metabolism	Nat8	0.766493	0.963621
path:mmu04650	Natural killer cell mediated cytotoxicity	Gzmb;Fcgr4	0.769654	0.963621
path:mmu04213	Longevity regulating pathway	Akt2	0.772016	0.963621
path:mmu05217	Basal cell carcinoma	Wnt5b	0.777409	0.963621
path:mmu04360	Axon guidance	Wnt5b;Ntng1;Unc5a	0.783955	0.963621
path:mmu05010	Alzheimer's disease	Grin2b;Gapdh;Il1b	0.783955	0.963621
path:mmu00970	Aminoacyl-tRNA biosynthesis	Lars2	0.792839	0.963621
path:mmu05223	Non-small cell lung cancer	Akt2	0.792839	0.963621
path:mmu04611	Platelet activation	Akt2;Fgg	0.793045	0.963621
path:mmu00230	Purine metabolism	Adcy10;Ak2;Polr3g	0.793577	0.963621
path:mmu00982	Drug metabolism	Cyp2e1	0.797742	0.963621
path:mmu04720	Long-term potentiation	Grin2b	0.797742	0.963621
path:mmu04664	Fc epsilon RI signaling pathway	Akt2	0.80253	0.963621
path:mmu04622	RIG-I-like receptor signaling pathway	Il12b	0.80253	0.963621
path:mmu05211	Renal cell carcinoma	Akt2	0.807205	0.963621
path:mmu04020	Calcium signaling pathway	Tnnc1;Plcd4;Cacna1a	0.808823	0.963621
path:mmu04140	Autophagy	Akt2;Deptor	0.814325	0.963621
path:mmu05214	Glioma	Akt2	0.816227	0.963621
path:mmu04218	Cellular senescence	Serpine1;Akt2;H2-Q2	0.81751	0.963621
path:mmu04926	Relaxin signaling pathway	Akt2;Mmp9	0.817677	0.963621
path:mmu04917	Prolactin signaling pathway	Akt2	0.820579	0.963621
path:mmu04662	B cell receptor signaling pathway	Akt2	0.820579	0.963621
path:mmu05412	Arrhythmogenic right ventricular cardiomyopathy (ARVC)	Dsp	0.820579	0.963621
path:mmu04068	FoxO signaling pathway	Akt2;Pck1	0.820974	0.963621
path:mmu04918	Thyroid hormone synthesis	Atp1a3	0.824829	0.963621
path:mmu05210	Colorectal cancer	Akt2	0.828978	0.963621
path:mmu05212	Pancreatic cancer	Akt2	0.83303	0.963621
path:mmu01524	Platinum drug resistance	Akt2	0.836986	0.963621
path:mmu05220	Chronic myeloid leukemia	Akt2	0.844621	0.963621
path:mmu04970	Salivary secretion	Atp1a3	0.844621	0.963621
path:mmu05161	Hepatitis B	Akt2;Mmp9	0.853876	0.963621
path:mmu04540	Gap junction	Tuba3b	0.871764	0.963621
path:mmu04658	Th1 and Th2 cell differentiation	Il12b	0.874806	0.963621
path:mmu00140	Steroid hormone biosynthesis	Cyp2e1	0.874806	0.963621
path:mmu04211	Longevity regulating pathway	Akt2	0.88351	0.963621
path:mmu04144	Endocytosis	Ldlr;Psd2;Cxcr1;H2-Q2	0.883645	0.963621
path:mmu04612	Antigen processing and presentation	H2-Q2	0.886275	0.963621
path:mmu05167	Kaposi's sarcoma-associated herpesvirus infection	Akt2;Cxcl1;H2-Q2	0.889236	0.963621
path:mmu05200	Pathways in cancer	Lama1;Fgf18;Akt2;Wnt5b;Fgf1;Mmp9;Il12b;Lamb3;Lama3	0.890632	0.963621
path:mmu05204	Chemical carcinogenesis	Cyp2e1	0.891612	0.963621
path:mmu05169	Epstein-Barr virus infection	Akt2;Polr3g;H2-Q2	0.894636	0.963621
path:mmu03015	mRNA surveillance pathway	Ppp2r5b	0.899152	0.963621
path:mmu05206	MicroRNAs in cancer	Trp63;Prkce;Mmp9;Thbs1	0.90144	0.963621
path:mmu00564	Glycerophospholipid metabolism	Agpat4	0.901548	0.963621
path:mmu04630	Jak-STAT signaling pathway	Akt2;Il12b	0.90375	0.963621
path:mmu05231	Choline metabolism in cancer	Akt2	0.906171	0.963621
path:mmu04916	Melanogenesis	Wnt5b	0.908401	0.963621
path:mmu00240	Pyrimidine metabolism	Polr3g	0.910578	0.963621
path:mmu05225	Hepatocellular carcinoma	Akt2;Wnt5b	0.912628	0.963621
path:mmu04659	Th17 cell differentiation	Il1b	0.912704	0.963621
path:mmu04660	T cell receptor signaling pathway	Akt2	0.914779	0.963621
path:mmu04064	NF-kappa B signaling pathway	Il1b	0.916805	0.963621
path:mmu04217	Necroptosis	Alox15;Il1b	0.923779	0.966836
path:mmu04142	Lysosome	Gm2a	0.948619	0.984491
path:mmu04110	Cell cycle	Pttg1	0.948619	0.984491
path:mmu04270	Vascular smooth muscle contraction	Prkce	0.95446	0.986408
path:mmu00190	Oxidative phosphorylation	Atp6v1c2	0.95964	0.987629
path:mmu05203	Viral carcinogenesis	Srf;H2-Q2	0.974337	0.99569
path:mmu04141	Protein processing in endoplasmic reticulum	Hsph1	0.981398	0.99569
path:mmu03013	RNA transport	Rpp40	0.981844	0.99569
path:mmu03010	Ribosome	Gm29376	0.985757	0.99569
path:mmu05016	Huntington's disease	Grin2b	0.990579	0.99569
path:mmu05034	Alcoholism	Grin2b	0.991659	0.99569
path:mmu04740	Olfactory transduction	Olfr1396;Olfr1383;Olfr645;Olfr594;Olfr531;Olfr1033;Olfr510;Olfr961;Olfr122	0.999991	0.999991
